# Supplementary material for: Diiodidobis(N,N,N′,N′-tetra­methyl­thio­urea-κS)cadmium(II)
Source: Acta Crystallogr Sect E Struct Rep Online. 2010 Jul 17;66(Pt 8):m951. doi: 10.1107/S1600536810028114 (PMC3007464; doi:10.1107/S1600536810028114)
Supplement: Supplementary file 2 [file e-66-0m951-Isup2.hkl]

# 
# h,k,l, Fc-squared, Fo-squared, sigma(Fo-squared) and status flag 
# 
data_I
_shelx_title ' FS21M in C2/c' 
_shelx_refln_list_code          4 
_shelx_F_calc_maximum      491.22 
_exptl_crystal_F_000      1192.00 
_reflns_d_resolution_high  0.7486 
 
loop_ 
 _symmetry_equiv_pos_as_xyz 
 'x, y, z' 
 '-x, y, -z+1/2' 
 'x+1/2, y+1/2, z' 
 '-x+1/2, y+1/2, -z+1/2' 
 '-x, -y, -z' 
 'x, -y, z-1/2' 
 '-x+1/2, -y+1/2, -z' 
 'x+1/2, -y+1/2, z-1/2' 
 
_cell_length_a    18.9846 
_cell_length_b    10.3954 
_cell_length_c    13.7191 
_cell_angle_alpha  90.000 
_cell_angle_beta  130.740 
_cell_angle_gamma  90.000 
 
_shelx_F_squared_multiplier     1.000 
 
loop_ 
 _refln_index_h 
 _refln_index_k 
 _refln_index_l 
 _refln_F_squared_calc 
 _refln_F_squared_meas 
 _refln_F_squared_sigma 
 _refln_observed_status 
   2   0   0    26116.06    26454.10    308.71 o 
   4   0   0     5534.91     5272.74     64.03 o 
   6   0   0   138570.78   134535.05   2241.67 o 
   8   0   0    12863.02    13830.47    165.87 o 
  10   0   0    17287.21    17201.97    197.20 o 
  12   0   0    12524.14    12862.68    191.63 o 
  14   0   0     4460.88     4437.97     94.86 o 
  16   0   0     1033.33      973.64     58.21 o 
  18   0   0      389.70      391.05     44.86 o 
   1   1   0    11649.56    12367.61    100.64 o 
   3   1   0    48140.87    51366.23    737.52 o 
   5   1   0    10636.57    10310.99    100.68 o 
   7   1   0    38357.59    38012.55    281.74 o 
   9   1   0     8946.56     8884.78     78.62 o 
  11   1   0      313.46      255.20     16.27 o 
  13   1   0    10196.51    10252.71    116.25 o 
  15   1   0      248.24      220.98     19.79 o 
  17   1   0      200.83      231.33     36.86 o 
  19   1   0      884.47      973.41     75.21 o 
   0   2   0     1402.23     1311.65     23.15 o 
   2   2   0    95040.88    87577.57   1431.94 o 
   4   2   0   107489.91   104907.23   1170.76 o 
   6   2   0     5804.33     6218.07     62.20 o 
   8   2   0     2138.75     2108.42     32.95 o 
  10   2   0    21233.02    21503.52    186.34 o 
  12   2   0       10.52      -11.98     11.98 o 
  14   2   0        6.86      -12.12     12.12 o 
  16   2   0     2886.49     2772.35     60.60 o 
  18   2   0      100.24       91.96     20.63 o 
   1   3   0     2759.37     2695.93     36.69 o 
   3   3   0    21109.03    20443.38    169.37 o 
   5   3   0     7230.19     7562.22     72.23 o 
   7   3   0     1496.01     1421.54     27.30 o 
   9   3   0    12460.02    12894.57    120.97 o 
  11   3   0     8904.46     8929.76     94.10 o 
  13   3   0      169.56      136.07     16.96 o 
  15   3   0     1028.07     1014.71     44.07 o 
  17   3   0      860.60      991.79     40.49 o 
   0   4   0      368.10      432.79     28.84 o 
   2   4   0     5083.09     4842.27     45.69 o 
   4   4   0      901.72      892.99     18.51 o 
   6   4   0       18.59       14.71      9.16 o 
   8   4   0     3375.01     3138.00     44.88 o 
  10   4   0     4407.15     4059.40     56.21 o 
  12   4   0      356.59      302.42     19.91 o 
  14   4   0     1463.44     1365.73     38.01 o 
  16   4   0      732.06      581.07     34.19 o 
  18   4   0       20.82       17.49     18.17 o 
   1   5   0        0.64       11.16      9.07 o 
   3   5   0    43419.78    43574.54    322.75 o 
   5   5   0     5217.46     5289.17     64.58 o 
   7   5   0      808.24      920.90     26.77 o 
   9   5   0    17746.70    18149.26    164.62 o 
  11   5   0     2297.25     2437.76     51.70 o 
  13   5   0        7.09       18.49     14.40 o 
  15   5   0     1981.60     2082.65     49.09 o 
  17   5   0      285.77      267.38     26.55 o 
   0   6   0    12272.25    13020.26    187.16 o 
   2   6   0     8524.77     8290.03     90.06 o 
   4   6   0    13417.78    13767.88    115.34 o 
   6   6   0    15798.27    15608.82    130.41 o 
   8   6   0        3.05        3.30     13.27 o 
  10   6   0     1810.21     1761.50     40.32 o 
  12   6   0     4666.74     4608.25     65.77 o 
  14   6   0      699.32      654.74     37.52 o 
  16   6   0      500.89      534.42     65.63 o 
   1   7   0    33491.74    34058.71    310.32 o 
   3   7   0     3238.78     3158.50     44.82 o 
   5   7   0    10175.10     9715.83     98.39 o 
   7   7   0    21404.43    21645.27    209.98 o 
   9   7   0     1073.63      983.77     36.13 o 
  11   7   0       85.29       54.46     17.33 o 
  13   7   0     4353.74     4422.82     80.17 o 
  15   7   0       79.30       71.05     20.78 o 
   0   8   0    18407.33    17726.08    256.17 o 
   2   8   0      248.39      250.93     22.43 o 
   4   8   0     2894.56     2908.70     59.45 o 
   6   8   0     9221.90     9146.42    107.76 o 
   8   8   0      191.25      257.37     22.83 o 
  10   8   0     2707.79     2704.78     54.41 o 
  12   8   0     1029.73      974.07     40.61 o 
  14   8   0      451.27      524.16     33.84 o 
   1   9   0       91.11      104.83     20.80 o 
   3   9   0    15661.38    15714.61    166.81 o 
   5   9   0     1577.36     1477.71     71.54 o 
   7   9   0      989.29     1024.53     41.34 o 
   9   9   0     2095.59     1843.07     53.08 o 
  11   9   0      975.51      941.55     45.98 o 
  13   9   0      355.79      435.57     36.76 o 
   0  10   0      207.83      207.97     33.79 o 
   2  10   0      334.95      299.13     25.31 o 
   4  10   0     1176.40     1105.28     44.12 o 
   6  10   0       73.53       41.68     27.65 o 
   8  10   0      138.33      102.60     22.92 o 
  10  10   0     1280.51     1486.40     66.05 o 
  12  10   0      146.09      164.27     28.39 o 
   1  11   0      433.94      444.76     31.15 o 
   3  11   0      144.29      113.42     22.40 o 
   5  11   0        6.36      -14.01     23.20 o 
   7  11   0      441.30      398.69     32.87 o 
   9  11   0      222.23      195.08     32.30 o 
  11  11   0       44.28       21.07     23.72 o 
   0  12   0       37.92        2.01     29.89 o 
   2  12   0      429.38      333.06     29.53 o 
   4  12   0      530.43      536.96     37.83 o 
   6  12   0       37.59       48.93     23.79 o 
   8  12   0      701.01      791.90     48.27 o 
   1  13   0       50.99       41.66     23.07 o 
   3  13   0      443.29      443.68     38.80 o 
   5  13   0       96.14      121.63     29.45 o 
 -19   1   1      192.85      178.97     26.13 o 
 -17   1   1      123.12      110.26     19.54 o 
 -15   1   1      308.22      286.92     30.33 o 
 -13   1   1    10910.77    10703.59    117.74 o 
 -11   1   1     1078.62     1064.72     26.87 o 
  -9   1   1     8608.57     8786.15     76.99 o 
  -7   1   1    73467.60    74861.23    540.76 o 
  -5   1   1    20183.40    20943.44    194.56 o 
  -3   1   1       65.19      132.34     18.77 o 
  -1   1   1   107594.16    98608.37   1079.45 o 
   1   1   1    69574.66    69022.45   1042.67 o 
   3   1   1     2439.85     2527.70     30.13 o 
   5   1   1    24496.59    26050.55    234.35 o 
   7   1   1     4864.35     4988.74     48.88 o 
   9   1   1     1415.36     1324.23     24.27 o 
  11   1   1     1245.58     1185.64     35.92 o 
  13   1   1     2686.16     2578.71     49.05 o 
  15   1   1       83.13       61.39     18.65 o 
  17   1   1      801.25      767.12     35.63 o 
 -18   2   1      314.10      351.95     32.81 o 
 -16   2   1       79.07       80.14     18.72 o 
 -14   2   1     5769.00     5727.40     77.95 o 
 -12   2   1      637.14      586.81     23.50 o 
 -10   2   1     8404.58     8233.72     83.74 o 
  -8   2   1     6728.93     6590.89     67.28 o 
  -6   2   1     8352.04     8197.17     76.18 o 
  -4   2   1    66509.23    67432.58    485.69 o 
  -2   2   1    26561.38    26303.25    224.36 o 
   0   2   1    18073.62    18479.12    161.55 o 
   2   2   1    32261.36    33579.74    245.71 o 
   4   2   1     2675.84     2289.56     29.55 o 
   6   2   1    71970.27    72090.12    562.10 o 
   8   2   1      442.37      465.67     20.22 o 
  10   2   1      946.90      893.52     27.29 o 
  12   2   1    11549.39    11338.70    125.24 o 
  14   2   1        1.83        6.39     13.81 o 
  16   2   1      427.03      402.69     28.73 o 
  18   2   1      386.77      425.79     36.79 o 
 -19   3   1       24.37       40.24     18.60 o 
 -17   3   1     3602.83     3463.52     69.44 o 
 -15   3   1      350.14      231.66     22.66 o 
 -13   3   1     2796.62     2622.12     44.51 o 
 -11   3   1    26499.64    26779.28    228.88 o 
  -9   3   1    16950.67    17262.61    152.25 o 
  -7   3   1    24553.48    25170.61    208.59 o 
  -5   3   1    38009.21    38056.57    297.65 o 
  -3   3   1    87033.96    84758.53    760.45 o 
  -1   3   1    50460.80    52155.36    590.74 o 
   1   3   1    17392.16    17149.90    131.20 o 
   3   3   1   150127.52   142289.06   1179.98 o 
   5   3   1     4112.48     3989.90     46.29 o 
   7   3   1       98.35      178.15     13.08 o 
   9   3   1    32348.27    32490.38    271.16 o 
  11   3   1        3.44      -12.62     12.62 o 
  13   3   1      360.54      382.22     37.51 o 
  15   3   1     4032.31     3941.15     67.93 o 
  17   3   1      189.62      167.83     23.78 o 
 -18   4   1     1255.16     1361.28     46.34 o 
 -16   4   1     4759.49     4866.71     91.71 o 
 -14   4   1      843.71      764.42     36.37 o 
 -12   4   1      429.88      413.32     21.76 o 
 -10   4   1    28857.12    29347.02    248.32 o 
  -8   4   1     4876.62     4902.80     57.59 o 
  -6   4   1     1997.43     1644.58     25.33 o 
  -4   4   1    85295.11    83835.12    604.94 o 
  -2   4   1      742.89      751.24     30.33 o 
   0   4   1    24181.50    24274.51    244.28 o 
   2   4   1    76823.57    74098.52    535.70 o 
   4   4   1    10134.13     9555.22    117.26 o 
   6   4   1     3735.88     3728.15     47.39 o 
   8   4   1    28810.84    29538.35    248.55 o 
  10   4   1    15499.15    16606.07    154.57 o 
  12   4   1     1249.34     1113.42     31.50 o 
  14   4   1     1127.50     1101.08     36.70 o 
  16   4   1     1344.27     1469.65     61.11 o 
 -17   5   1      282.11      314.22     32.17 o 
 -15   5   1     1225.12     1212.82     39.09 o 
 -13   5   1     4645.36     4459.81     67.53 o 
 -11   5   1     2899.00     3090.17     49.78 o 
  -9   5   1       33.21       14.98     13.47 o 
  -7   5   1    25786.59    26119.82    203.09 o 
  -5   5   1     8800.94     8568.60     82.09 o 
  -3   5   1    12494.88    12055.12     99.93 o 
  -1   5   1    38604.43    37848.57    333.86 o 
   1   5   1      717.48      812.43     20.58 o 
   3   5   1    10531.42     9946.14     92.87 o 
   5   5   1    29060.26    28525.52    231.24 o 
   7   5   1    13010.26    13381.34    210.09 o 
   9   5   1     2549.22     2494.75     44.39 o 
  11   5   1     2953.41     2687.41     46.95 o 
  13   5   1     3139.32     3105.59     54.03 o 
  15   5   1      344.13      419.86     38.64 o 
 -18   6   1        0.52       15.39     22.42 o 
 -16   6   1      130.21       72.83     20.97 o 
 -14   6   1     4386.46     4651.39     89.02 o 
 -12   6   1      741.94      743.63     52.46 o 
 -10   6   1        1.65       15.87     13.67 o 
  -8   6   1    18545.98    18473.40    165.93 o 
  -6   6   1    13857.56    13814.56    117.27 o 
  -4   6   1       22.90       55.28     10.27 o 
  -2   6   1    19269.66    19293.21    153.93 o 
   0   6   1    39465.67    40018.27    323.71 o 
   2   6   1      114.93      102.03     12.77 o 
   4   6   1     1163.72     1051.76     31.74 o 
   6   6   1    18033.62    18326.59    163.99 o 
   8   6   1      948.35      913.05     38.25 o 
  10   6   1       54.97       71.55     15.09 o 
  12   6   1     2937.34     3235.78     60.54 o 
  14   6   1      585.88      619.58     34.49 o 
  16   6   1       36.72       48.18     30.13 o 
 -17   7   1      107.89      126.94     23.52 o 
 -15   7   1      106.27       88.13     21.22 o 
 -13   7   1       11.45       -1.76     18.49 o 
 -11   7   1      399.32      404.84     25.32 o 
  -9   7   1      392.90      363.97     22.83 o 
  -7   7   1      425.02      423.40     24.81 o 
  -5   7   1        2.69       15.00     12.77 o 
  -3   7   1      505.47      489.81     20.76 o 
  -1   7   1     1149.59     1003.04     33.89 o 
   1   7   1        2.19       15.58     18.67 o 
   3   7   1      578.14      554.17     24.76 o 
   5   7   1      124.87      179.08     16.89 o 
   7   7   1        2.08        8.97     15.90 o 
   9   7   1      534.03      574.30     28.31 o 
  11   7   1      226.55      171.84     21.46 o 
  13   7   1      179.20      232.24     25.48 o 
  15   7   1        2.03       20.91     18.22 o 
 -16   8   1        2.73        2.09     18.09 o 
 -14   8   1      403.32      338.70     28.98 o 
 -12   8   1     2491.41     2282.29     67.40 o 
 -10   8   1      440.91      401.46     26.07 o 
  -8   8   1     3555.70     3375.26     57.27 o 
  -6   8   1     8764.79     8189.10    109.92 o 
  -4   8   1     3862.41     3520.09     59.56 o 
  -2   8   1     8410.95     8468.25    104.04 o 
   0   8   1     9762.00     9971.44    116.76 o 
   2   8   1      391.82      336.72     23.35 o 
   4   8   1     3296.74     2981.02     53.71 o 
   6   8   1     1862.08     1781.84     52.03 o 
   8   8   1       95.63       34.87     15.55 o 
  10   8   1      386.01      348.67     25.79 o 
  12   8   1      888.31      832.98     38.86 o 
  14   8   1        3.03       21.67     18.95 o 
 -15   9   1        3.75      -13.50     20.29 o 
 -13   9   1     1302.33     1375.84     54.46 o 
 -11   9   1       49.31       27.80     22.70 o 
  -9   9   1      306.98      194.53     23.74 o 
  -7   9   1     4167.17     3954.07     74.78 o 
  -5   9   1       18.85       20.92     16.96 o 
  -3   9   1      513.65      562.52     36.40 o 
  -1   9   1     5590.66     5470.91     81.70 o 
   1   9   1      222.86      229.82     23.03 o 
   3   9   1      705.92      637.15     31.66 o 
   5   9   1     3299.31     3211.25     66.60 o 
   7   9   1      526.64      554.62     33.34 o 
   9   9   1      135.78      117.82     22.61 o 
  11   9   1     1198.03     1087.01     49.22 o 
  13   9   1      198.44      188.47     29.05 o 
 -14  10   1       86.00      113.02     26.94 o 
 -12  10   1       24.62       15.72     22.14 o 
 -10  10   1     3428.80     3356.41     81.31 o 
  -8  10   1        0.56      -10.00     17.91 o 
  -6  10   1        2.62      -18.45     20.65 o 
  -4  10   1     9972.54    10046.97    123.65 o 
  -2  10   1      602.29      570.30     37.40 o 
   0  10   1      295.97      320.10     26.56 o 
   2  10   1     6922.57     6759.84     94.34 o 
   4  10   1      692.91      750.07     38.42 o 
   6  10   1     1064.42     1028.62     43.56 o 
   8  10   1     1560.95     1372.10     49.57 o 
  10  10   1      597.95      541.44     38.99 o 
  12  10   1      193.20      199.32     30.30 o 
 -11  11   1     1129.50     1318.92     57.08 o 
  -9  11   1      459.75      494.79     37.76 o 
  -7  11   1      495.59      442.27     36.84 o 
  -5  11   1     1855.24     1811.16     56.05 o 
  -3  11   1     2663.11     2592.14     58.55 o 
  -1  11   1      810.76      793.82     48.70 o 
   1  11   1      699.84      608.36     39.74 o 
   3  11   1     3913.67     4040.39     82.25 o 
   5  11   1       70.96        2.86     20.45 o 
   7  11   1      259.92      213.54     29.00 o 
   9  11   1     2709.39     2914.70    106.80 o 
 -10  12   1      420.99      420.80     46.02 o 
  -8  12   1      496.82      556.36     43.48 o 
  -6  12   1      412.99      382.31     35.13 o 
  -4  12   1      749.72      813.79     44.07 o 
  -2  12   1      266.04      295.13     33.36 o 
   0  12   1     1354.63     1433.03     48.45 o 
   2  12   1      417.51      392.72     34.92 o 
   4  12   1       12.05       -0.52     22.36 o 
   6  12   1     1283.56     1422.43     55.05 o 
   8  12   1        0.54        2.08     24.47 o 
  -7  13   1      784.98      871.54     53.80 o 
  -5  13   1       45.11       29.72     26.33 o 
  -3  13   1       99.85      102.36     28.36 o 
  -1  13   1     1146.64     1208.73     48.57 o 
   1  13   1      243.31      305.08     46.28 o 
   3  13   1        0.54      -22.12     23.29 o 
   5  13   1      615.18      623.79     65.96 o 
 -20   0   2     1477.71     1487.00     76.32 o 
 -18   0   2      459.23      397.92     42.00 o 
 -16   0   2      289.47      329.30     31.96 o 
 -14   0   2    29191.86    29571.86    437.90 o 
 -12   0   2     1473.59     1456.21     36.75 o 
 -10   0   2      637.77      591.73     27.30 o 
  -8   0   2   230741.50   217460.19   2376.66 o 
  -6   0   2    21106.18    21980.55    233.63 o 
  -4   0   2    27102.42    27804.95    288.66 o 
  -2   0   2    70159.43    72123.27   1374.42 o 
   0   0   2    35512.58    37583.31    553.45 o 
   2   0   2    99708.48   100044.35   1460.23 o 
   4   0   2    39598.56    40173.63    416.01 o 
   6   0   2    36949.97    37252.10    392.25 o 
   8   0   2     4948.57     4882.57     72.85 o 
  10   0   2     1799.11     1660.21     53.59 o 
  12   0   2    11531.05    11635.95    183.06 o 
  14   0   2       36.58       11.68     20.40 o 
  16   0   2      362.24      401.73     52.76 o 
 -19   1   2       83.74      103.06     22.60 o 
 -17   1   2     1598.95     1476.81     43.94 o 
 -15   1   2     4190.11     4141.92     63.41 o 
 -13   1   2     1101.81     1150.23     29.40 o 
 -11   1   2    23214.74    23507.92    184.00 o 
  -9   1   2     3112.59     3340.14     36.81 o 
  -7   1   2    25681.96    26007.75    210.24 o 
  -5   1   2    68294.89    71728.25    744.54 o 
  -3   1   2     9485.52    10278.92     85.71 o 
  -1   1   2   124490.35   117985.98   1180.80 o 
   1   1   2    29687.66    31111.62    226.93 o 
   3   1   2     2308.58     2344.41     27.08 o 
   5   1   2    69170.91    71232.68    577.29 o 
   7   1   2     1029.05     1035.32     20.66 o 
   9   1   2     6747.98     6573.80     72.13 o 
  11   1   2     8609.91     8599.91    101.35 o 
  13   1   2       86.40       75.90     16.98 o 
  15   1   2     1560.75     1632.75     43.49 o 
  17   1   2      138.93      146.51     35.21 o 
 -20   2   2        3.82      -13.65     20.12 o 
 -18   2   2     2328.03     2368.32     78.49 o 
 -16   2   2      993.62      908.00     36.25 o 
 -14   2   2      750.97      667.44     38.95 o 
 -12   2   2    18351.09    19134.59    169.55 o 
 -10   2   2    32823.07    33742.75    255.69 o 
  -8   2   2      549.31      515.58     36.50 o 
  -6   2   2    26053.30    26626.70    199.72 o 
  -4   2   2   153384.80   141493.36   1026.31 o 
  -2   2   2    14078.50    14509.13    109.75 o 
   0   2   2     4908.61     5085.92     43.90 o 
   2   2   2    74024.90    73982.43    847.85 o 
   4   2   2     3981.57     4184.19     45.05 o 
   6   2   2      237.44      218.90     11.42 o 
   8   2   2    21226.02    21734.99    187.55 o 
  10   2   2     2089.26     1967.09     38.08 o 
  12   2   2      114.11      125.66     16.50 o 
  14   2   2     1898.28     1914.56     45.63 o 
  16   2   2      816.61      857.06     41.33 o 
 -19   3   2      729.40      759.21     41.96 o 
 -17   3   2     1004.39     1075.32     46.62 o 
 -15   3   2       39.36       44.35     15.25 o 
 -13   3   2        6.94       23.56     13.65 o 
 -11   3   2     1535.58     1672.25     34.48 o 
  -9   3   2     1676.02     1630.40     29.79 o 
  -7   3   2        1.98       22.86      8.27 o 
  -5   3   2     7463.11     7592.50     65.74 o 
  -3   3   2     9227.98     8919.76     73.29 o 
  -1   3   2     9467.83    10096.59     81.27 o 
   1   3   2    45371.54    43797.02    319.51 o 
   3   3   2    15761.67    15788.81    133.31 o 
   5   3   2      397.95      401.14     13.90 o 
   7   3   2     4430.81     4293.50     54.02 o 
   9   3   2     5008.49     5176.42     68.76 o 
  11   3   2       61.87       39.35     12.64 o 
  13   3   2        7.38       16.97     14.35 o 
  15   3   2      281.96      328.81     29.92 o 
 -20   4   2       22.80       -3.90     20.40 o 
 -18   4   2      222.69      176.67     24.04 o 
 -16   4   2     1097.01      977.56     35.01 o 
 -14   4   2       45.50       59.13     14.71 o 
 -12   4   2       66.49       67.32     14.17 o 
 -10   4   2     3395.39     3278.89     47.25 o 
  -8   4   2      606.62      647.71     18.17 o 
  -6   4   2     2089.81     2063.27     27.05 o 
  -4   4   2    10280.82    10812.49     89.60 o 
  -2   4   2    10174.55     9973.47     96.09 o 
   0   4   2     5681.33     5363.91     56.87 o 
   2   4   2    17169.26    17032.56    140.94 o 
   4   4   2     4909.33     5098.81     50.97 o 
   6   4   2     7968.96     7715.55     80.36 o 
   8   4   2     4463.79     4228.28     56.90 o 
  10   4   2      371.34      283.87     18.95 o 
  12   4   2      178.60      170.66     17.89 o 
  14   4   2      321.98      251.85     23.30 o 
  16   4   2        6.93       11.29     23.11 o 
 -19   5   2      113.30      139.82     23.13 o 
 -17   5   2     2341.24     2291.74     57.99 o 
 -15   5   2      427.08      436.01     27.13 o 
 -13   5   2      104.40      127.43     17.47 o 
 -11   5   2     9705.42     9616.81    108.49 o 
  -9   5   2      545.83      461.02     22.23 o 
  -7   5   2      146.98      197.94     21.00 o 
  -5   5   2    35104.29    35154.34    264.81 o 
  -3   5   2    11008.13    10710.47     90.37 o 
  -1   5   2       71.00       83.35     13.45 o 
   1   5   2    46583.32    47664.71    377.55 o 
   3   5   2    14932.86    15034.42    132.76 o 
   5   5   2      901.45      892.29     22.36 o 
   7   5   2     8003.14     7992.58     86.21 o 
   9   5   2     4819.20     4955.37     65.06 o 
  11   5   2      212.83      185.41     18.21 o 
  13   5   2      684.03      615.74     29.54 o 
  15   5   2      787.30      754.46     45.15 o 
 -18   6   2       96.78       91.00     22.37 o 
 -16   6   2      185.45      138.29     22.90 o 
 -14   6   2     2887.07     2771.94     54.78 o 
 -12   6   2     2197.52     2282.11     47.42 o 
 -10   6   2     8156.67     8037.16     90.22 o 
  -8   6   2     9077.17     9124.71     85.95 o 
  -6   6   2      213.48      223.61     14.07 o 
  -4   6   2    11772.68    11189.93     97.00 o 
  -2   6   2    25614.60    25941.36    218.08 o 
   0   6   2     6546.11     6480.36     69.37 o 
   2   6   2     5938.88     5963.25     65.71 o 
   4   6   2    10785.01    10346.04     92.75 o 
   6   6   2     8505.36     8343.04     93.61 o 
   8   6   2     3066.80     3189.51     63.50 o 
  10   6   2      638.61      460.77     26.96 o 
  12   6   2      935.43      846.09     36.94 o 
  14   6   2      734.65      858.75     55.02 o 
 -17   7   2      139.19      150.73     23.02 o 
 -15   7   2     3668.87     3717.93    124.55 o 
 -13   7   2     6006.28     5775.01     90.95 o 
 -11   7   2      844.50      775.10     33.48 o 
  -9   7   2    11316.35    11368.14    125.41 o 
  -7   7   2    28709.71    29020.25    245.99 o 
  -5   7   2     2719.53     2656.27     41.38 o 
  -3   7   2     2777.23     2532.18     53.13 o 
  -1   7   2    50408.14    51081.91    449.73 o 
   1   7   2      494.43      444.48     21.47 o 
   3   7   2      161.33      185.55     16.87 o 
   5   7   2    20367.98    20600.52    202.26 o 
   7   7   2       64.76      106.58     16.82 o 
   9   7   2      457.29      425.56     27.45 o 
  11   7   2     4286.60     4478.15     79.13 o 
  13   7   2      631.68      722.72     45.28 o 
 -16   8   2        0.20        0.37     18.79 o 
 -14   8   2     2121.50     2329.93     71.32 o 
 -12   8   2      427.15      423.49     30.20 o 
 -10   8   2      318.16      245.80     22.72 o 
  -8   8   2     9107.32     9026.05    121.27 o 
  -6   8   2      206.43      221.92     20.99 o 
  -4   8   2     5279.26     5154.02     73.87 o 
  -2   8   2    12266.34    11941.12    133.38 o 
   0   8   2      935.90      952.54     52.67 o 
   2   8   2     8320.88     8115.30    107.61 o 
   4   8   2     3695.39     3471.76     58.30 o 
   6   8   2     3441.85     3743.18    102.47 o 
   8   8   2     2729.50     2633.18     53.60 o 
  10   8   2      159.21      152.76     21.50 o 
  12   8   2     1700.47     1957.45     79.23 o 
 -15   9   2       47.02       46.20     22.80 o 
 -13   9   2      620.35      538.84     37.38 o 
 -11   9   2     7230.09     7327.77    124.44 o 
  -9   9   2      480.32      412.18     30.15 o 
  -7   9   2        3.47       28.40     17.63 o 
  -5   9   2    11231.08    10965.22    127.13 o 
  -3   9   2     2335.67     2199.11     49.50 o 
  -1   9   2     1009.08      929.80     53.42 o 
   1   9   2     4323.98     4009.62     68.29 o 
   3   9   2     4702.04     4810.65     83.85 o 
   5   9   2      462.29      496.22     31.88 o 
   7   9   2      360.21      363.19     42.88 o 
   9   9   2     2476.07     2655.40     96.74 o 
  11   9   2        6.95       -8.01     19.31 o 
 -14  10   2        1.26       -0.67     21.11 o 
 -12  10   2      754.65      707.27     43.65 o 
 -10  10   2       50.19       70.93     26.41 o 
  -8  10   2      244.78      230.81     26.90 o 
  -6  10   2     1248.76     1172.21     45.21 o 
  -4  10   2     2028.01     1905.94     48.82 o 
  -2  10   2       90.67       80.40     19.87 o 
   0  10   2      924.69      813.01     37.15 o 
   2  10   2     4205.48     4154.95     70.63 o 
   4  10   2      424.28      432.93     32.08 o 
   6  10   2       12.35      -14.02     18.07 o 
   8  10   2     1144.96     1112.65     47.97 o 
  10  10   2      587.24      536.07     38.90 o 
 -13  11   2        0.15       13.62     23.19 o 
 -11  11   2      134.41       86.58     27.24 o 
  -9  11   2      646.10      619.78     41.03 o 
  -7  11   2       91.73       53.51     23.01 o 
  -5  11   2       99.17       69.72     23.26 o 
  -3  11   2      372.66      395.45     35.56 o 
  -1  11   2      403.55      391.53     30.46 o 
   1  11   2      522.88      543.35     48.77 o 
   3  11   2       60.98       63.74     22.87 o 
   5  11   2      140.59      164.70     26.35 o 
   7  11   2      515.81      487.12     37.02 o 
   9  11   2       15.33      -16.09     23.19 o 
 -10  12   2      534.77      535.64     43.15 o 
  -8  12   2        0.09        8.15     26.38 o 
  -6  12   2      167.82      160.96     27.24 o 
  -4  12   2     1652.02     1673.93     59.95 o 
  -2  12   2      349.67      362.16     43.39 o 
   0  12   2      652.25      615.68     40.68 o 
   2  12   2     1529.59     1647.57     58.93 o 
   4  12   2       95.67       97.46     25.59 o 
   6  12   2      249.50      291.78     40.70 o 
  -7  13   2      176.52      108.67     33.22 o 
  -5  13   2      178.30      144.52     32.08 o 
  -3  13   2        3.61        8.02     22.32 o 
  -1  13   2      570.26      648.93     65.52 o 
   1  13   2       49.79       40.49     25.45 o 
   3  13   2        0.77      -10.08     35.33 o 
 -21   1   3     1104.97     1142.74     50.31 o 
 -19   1   3      516.33      514.03     39.67 o 
 -17   1   3     1487.10     1481.47     42.83 o 
 -15   1   3    11416.17    11351.89    124.98 o 
 -13   1   3     8011.46     7921.41     83.26 o 
 -11   1   3      671.00      599.10     18.85 o 
  -9   1   3    51584.96    52702.87    386.64 o 
  -7   1   3    32250.92    32662.63    242.51 o 
  -5   1   3     1093.76      876.95     15.89 o 
  -3   1   3    36972.59    38844.59    302.07 o 
  -1   1   3    39733.15    40466.18    294.18 o 
   1   1   3     4513.83     4703.98     41.52 o 
   3   1   3     8976.58     8600.50     72.14 o 
   5   1   3    27939.70    27892.87    245.53 o 
   7   1   3     2957.76     2848.26     36.69 o 
   9   1   3     6048.69     5975.04     69.43 o 
  11   1   3     6596.54     6443.35     84.76 o 
  13   1   3      484.31      451.31     30.33 o 
  15   1   3      134.69      148.90     28.90 o 
 -20   2   3      202.13      186.96     28.16 o 
 -18   2   3     1502.01     1403.85     44.62 o 
 -16   2   3      687.02      625.57     31.20 o 
 -14   2   3     4578.98     4628.21     59.85 o 
 -12   2   3     9148.32     8905.13     82.11 o 
 -10   2   3     1711.35     1856.97     27.97 o 
  -8   2   3    45930.04    47342.50    373.92 o 
  -6   2   3     1478.78     1500.45     20.35 o 
  -4   2   3     3403.84     3645.20     35.02 o 
  -2   2   3   235833.42   213290.63   2735.89 o 
   0   2   3     2850.28     2774.65     30.18 o 
   2   2   3       20.91       56.58      9.30 o 
   4   2   3    45517.88    47521.63    369.28 o 
   6   2   3      770.50      804.56     21.85 o 
   8   2   3     9577.76     9171.73     93.92 o 
  10   2   3     2865.81     2990.46     47.59 o 
  12   2   3      259.75      293.60     21.71 o 
  14   2   3      751.20      723.12     43.53 o 
  16   2   3       92.89      122.56     32.43 o 
 -21   3   3      257.39      242.60     30.66 o 
 -19   3   3     1421.80     1417.48     52.79 o 
 -17   3   3     3960.28     3980.23     95.52 o 
 -15   3   3     2118.36     2122.93     44.87 o 
 -13   3   3     2647.87     2855.46     45.74 o 
 -11   3   3    33897.73    34368.05    262.71 o 
  -9   3   3     6127.14     6079.74     58.93 o 
  -7   3   3     1879.39     2034.71     29.15 o 
  -5   3   3   135468.44   130783.79    933.72 o 
  -3   3   3      396.89      434.62     15.45 o 
  -1   3   3      605.69      593.27     13.45 o 
   1   3   3    88119.98    88080.26    719.99 o 
   3   3   3      708.51      653.49     16.61 o 
   5   3   3     3749.32     3649.75     43.59 o 
   7   3   3    23802.64    24148.61    221.18 o 
   9   3   3     3006.60     3017.65     47.72 o 
  11   3   3     1177.96     1066.98     33.55 o 
  13   3   3     1561.47     1637.17     50.16 o 
  15   3   3      539.96      603.12     44.79 o 
 -20   4   3       13.99       11.52     22.71 o 
 -18   4   3     3453.57     3642.22     88.84 o 
 -16   4   3      266.15      237.08     21.53 o 
 -14   4   3      818.85      689.97     28.86 o 
 -12   4   3    27064.09    27594.80    237.28 o 
 -10   4   3     1868.68     1724.35     34.76 o 
  -8   4   3    12484.39    12520.94    105.93 o 
  -6   4   3    95684.44    93260.84    672.95 o 
  -4   4   3    58625.86    57272.20    447.95 o 
  -2   4   3     8432.40     8345.05     77.29 o 
   0   4   3    60155.32    59560.86    532.39 o 
   2   4   3    88357.89    89019.97    642.54 o 
   4   4   3     8561.44     8289.26     75.11 o 
   6   4   3      950.99      900.90     26.63 o 
   8   4   3    13640.49    13803.50    144.65 o 
  10   4   3     1086.54     1041.09     37.06 o 
  12   4   3      236.19      256.89     26.32 o 
  14   4   3     2159.56     2275.22     61.30 o 
 -19   5   3      338.25      317.47     28.64 o 
 -17   5   3      245.09      232.60     23.51 o 
 -15   5   3     4675.28     4640.70     76.05 o 
 -13   5   3     1343.60     1390.04     38.14 o 
 -11   5   3     6796.99     6883.06     79.19 o 
  -9   5   3    13645.62    13953.66    119.34 o 
  -7   5   3     4071.83     3805.24     44.40 o 
  -5   5   3    10908.59    10431.57     90.49 o 
  -3   5   3    47635.27    47354.66    468.16 o 
  -1   5   3    35532.66    35766.35    268.84 o 
   1   5   3     9510.24     9466.80     82.60 o 
   3   5   3     2124.39     1838.68     28.58 o 
   5   5   3    13896.94    14286.76    197.21 o 
   7   5   3     3848.99     3889.87     55.31 o 
   9   5   3      639.01      713.36     26.39 o 
  11   5   3     2358.87     2313.22     46.15 o 
  13   5   3      165.24      201.02     26.26 o 
 -18   6   3       11.74        8.28     23.77 o 
 -16   6   3     2607.63     2715.82     59.81 o 
 -14   6   3     3610.75     3586.65     61.58 o 
 -12   6   3       54.85       45.25     15.73 o 
 -10   6   3     6284.97     6319.47     75.50 o 
  -8   6   3    17154.83    16993.38    142.26 o 
  -6   6   3      160.18      197.69     16.08 o 
  -4   6   3     1988.73     1860.03     29.14 o 
  -2   6   3    21195.77    20185.41    175.08 o 
   0   6   3     2818.41     2870.21     53.28 o 
   2   6   3      259.01      268.81     15.40 o 
   4   6   3    12895.02    12938.16    139.12 o 
   6   6   3     3027.54     3074.82     48.33 o 
   8   6   3        6.60       29.49     14.11 o 
  10   6   3     1586.46     1491.67     41.51 o 
  12   6   3     1535.48     1494.24     52.10 o 
  14   6   3       10.35       18.65     27.79 o 
 -17   7   3      261.76      311.32     39.24 o 
 -15   7   3      334.80      497.18     33.01 o 
 -13   7   3      196.79      161.00     21.61 o 
 -11   7   3      456.59      448.77     28.86 o 
  -9   7   3     3564.75     3488.86     57.42 o 
  -7   7   3      144.54      127.28     15.56 o 
  -5   7   3     1662.28     1552.04     33.10 o 
  -3   7   3       15.05        9.79     12.19 o 
  -1   7   3       13.23       -1.90     11.42 o 
   1   7   3     1344.91     1169.81     46.28 o 
   3   7   3       19.94        8.43     15.10 o 
   5   7   3     2138.65     2209.45     53.48 o 
   7   7   3      217.87      256.07     25.27 o 
   9   7   3       80.88       67.12     31.05 o 
  11   7   3      309.06      517.73     36.28 o 
  13   7   3      145.68      210.43     32.41 o 
 -18   8   3      102.66      121.95     24.30 o 
 -16   8   3      276.87      265.89     27.61 o 
 -14   8   3     2942.77     2904.79     64.01 o 
 -12   8   3     1209.48     1239.55     58.32 o 
 -10   8   3     1207.65     1261.09     45.72 o 
  -8   8   3     6810.96     6831.98     88.37 o 
  -6   8   3      376.48      356.84     24.40 o 
  -4   8   3       65.94       84.71     18.25 o 
  -2   8   3     2699.75     2775.97     55.52 o 
   0   8   3       66.88       50.60     18.69 o 
   2   8   3      240.94      227.64     18.22 o 
   4   8   3     5286.59     5393.85     83.23 o 
   6   8   3      672.45      671.73     43.03 o 
   8   8   3      606.44      667.51     32.54 o 
  10   8   3     1739.81     1799.07     56.52 o 
  12   8   3      235.38      308.22     34.77 o 
 -15   9   3      779.20      748.53     55.08 o 
 -13   9   3      210.69      223.41     29.21 o 
 -11   9   3      422.43      411.77     40.54 o 
  -9   9   3     2764.56     2676.64     67.12 o 
  -7   9   3     2050.85     1946.50     46.62 o 
  -5   9   3     1210.91     1128.30     37.89 o 
  -3   9   3     3268.47     3219.79     59.70 o 
  -1   9   3     3709.54     3765.51     66.39 o 
   1   9   3      382.26      395.38     26.41 o 
   3   9   3     1849.98     1621.77     48.91 o 
   5   9   3     2220.58     2268.98     63.43 o 
   7   9   3      307.66      295.22     28.85 o 
   9   9   3      154.03      225.52     33.63 o 
  11   9   3      469.33      554.23     76.07 o 
 -14  10   3       95.83       62.88     23.83 o 
 -12  10   3     2747.90     2905.99     77.26 o 
 -10  10   3     1145.60     1168.24     49.49 o 
  -8  10   3      450.89      383.18     33.82 o 
  -6  10   3     2916.77     2952.33     59.88 o 
  -4  10   3     1479.74     1519.28     50.45 o 
  -2  10   3     2254.70     2242.34     53.76 o 
   0  10   3     1321.49     1207.22     43.77 o 
   2  10   3     3029.09     3187.93     87.16 o 
   4  10   3      303.10      252.27     27.90 o 
   6  10   3      664.31      597.48     46.19 o 
   8  10   3     1878.62     1994.27     68.24 o 
  10  10   3       29.38       20.29     27.94 o 
 -13  11   3      264.75      258.57     34.52 o 
 -11  11   3     1596.41     1606.26     61.18 o 
  -9  11   3      367.54      379.85     36.37 o 
  -7  11   3      204.04      184.78     28.44 o 
  -5  11   3     5397.26     5424.60     86.58 o 
  -3  11   3       12.76       -3.16     18.85 o 
  -1  11   3       69.66       26.02     20.69 o 
   1  11   3     5988.38     5887.52    102.96 o 
   3  11   3      207.65      254.52     32.93 o 
   5  11   3      257.83      309.92     32.11 o 
   7  11   3     1008.16      948.51     47.16 o 
 -10  12   3      120.04      123.82     30.66 o 
  -8  12   3     1096.62     1206.61     56.08 o 
  -6  12   3      200.79      170.72     31.41 o 
  -4  12   3       18.63       30.30     20.91 o 
  -2  12   3     1743.32     1893.82     59.50 o 
   0  12   3        6.05       19.00     22.66 o 
   2  12   3       94.43       81.11     24.55 o 
   4  12   3      863.08      793.91     56.18 o 
   6  12   3      107.51      150.14     28.37 o 
  -7  13   3      119.55      105.28     32.21 o 
  -5  13   3        0.12      -10.80     25.56 o 
  -3  13   3      930.38     1001.02     45.30 o 
  -1  13   3      887.89      944.54     48.55 o 
   1  13   3        4.68      -17.36     21.18 o 
   3  13   3      158.93      159.60     34.67 o 
 -22   0   4     2780.51     2747.88    105.13 o 
 -20   0   4      679.51      615.94     52.84 o 
 -18   0   4        7.75       37.29     25.72 o 
 -16   0   4    20713.21    21226.76    397.61 o 
 -14   0   4     8419.23     8235.86    111.14 o 
 -12   0   4     9924.72    10231.04    180.77 o 
 -10   0   4    20368.86    19126.48    213.14 o 
  -8   0   4    40061.40    39415.63    411.59 o 
  -6   0   4    48044.65    49264.29    574.00 o 
  -4   0   4    19985.43    21258.75    230.39 o 
  -2   0   4   104947.03   104214.03   1405.84 o 
   0   0   4      442.25      606.37     60.33 o 
   2   0   4     6459.85     6538.10    101.94 o 
   4   0   4    81913.80    80134.69    819.59 o 
   6   0   4       49.27       51.20     13.96 o 
   8   0   4     1831.79     1883.10     58.38 o 
  10   0   4    14934.16    15648.70    259.40 o 
  12   0   4      385.32      353.69     46.81 o 
  14   0   4      166.19      220.98     45.40 o 
 -21   1   4      180.73      190.57     27.78 o 
 -19   1   4     2328.29     2186.48     76.98 o 
 -17   1   4       77.39       96.26     20.45 o 
 -15   1   4     9542.84     9624.76    153.89 o 
 -13   1   4     9188.80     9258.96     85.16 o 
 -11   1   4       59.49       81.11      8.54 o 
  -9   1   4    74509.60    76505.62    554.42 o 
  -7   1   4     6491.63     6705.91     63.05 o 
  -5   1   4    18521.09    19180.97    144.75 o 
  -3   1   4   152737.28   149974.83   1278.06 o 
  -1   1   4        3.16        2.68      7.75 o 
   1   1   4    43566.04    43797.63    319.63 o 
   3   1   4    25834.30    27350.17    222.54 o 
   5   1   4     4521.40     4620.15     48.51 o 
   7   1   4    15726.50    15695.86    142.30 o 
   9   1   4      469.79      502.20     25.31 o 
  11   1   4     2015.38     2087.69     62.21 o 
  13   1   4      823.98      880.99     46.60 o 
  15   1   4        9.66       11.42     25.20 o 
 -22   2   4        0.22      -12.61     20.82 o 
 -20   2   4     1405.30     1402.39     51.36 o 
 -18   2   4     4050.66     4038.24     82.54 o 
 -16   2   4        7.30       54.37     21.17 o 
 -14   2   4     4038.51     3896.10     59.17 o 
 -12   2   4    28334.79    29259.03    226.88 o 
 -10   2   4     1482.68     1568.24     24.57 o 
  -8   2   4      177.67      147.24     10.11 o 
  -6   2   4    69627.66    70468.88    538.62 o 
  -4   2   4     6232.43     6452.76     55.23 o 
  -2   2   4     1038.16     1001.49     15.23 o 
   0   2   4    74689.68    74463.24    566.90 o 
   2   2   4    15545.31    15500.22    123.57 o 
   4   2   4      842.43      814.20     18.58 o 
   6   2   4    11528.14    11872.49    112.93 o 
   8   2   4     8596.48     8808.00     92.93 o 
  10   2   4       52.18       86.57     19.26 o 
  12   2   4      774.22      836.15     43.30 o 
  14   2   4      876.94      871.91     48.83 o 
 -21   3   4        9.46        9.56     22.75 o 
 -19   3   4      288.60      318.31     31.34 o 
 -17   3   4       78.96       73.14     17.35 o 
 -15   3   4      137.09      179.60     35.72 o 
 -13   3   4     5610.30     5879.44     77.56 o 
 -11   3   4     9251.28     9234.32     90.86 o 
  -9   3   4     3152.06     3069.24     42.32 o 
  -7   3   4    29624.96    29269.75    221.10 o 
  -5   3   4    14451.30    14486.06    114.93 o 
  -3   3   4     3304.08     3629.87     61.32 o 
  -1   3   4     8821.35     9122.88     76.52 o 
   1   3   4    13746.05    13749.96    136.21 o 
   3   3   4       11.58       10.14      7.22 o 
   5   3   4       16.37       18.75      9.57 o 
   7   3   4     1241.41     1232.05     47.66 o 
   9   3   4        2.10       -1.73     12.39 o 
  11   3   4       50.40       40.50     17.57 o 
  13   3   4      348.28      422.98     38.93 o 
 -20   4   4       30.12       42.40     21.55 o 
 -18   4   4      382.02      315.99     27.25 o 
 -16   4   4      808.36      869.25     32.94 o 
 -14   4   4      572.91      491.63     26.46 o 
 -12   4   4     5220.26     4933.91     69.21 o 
 -10   4   4     6343.81     6149.83     62.38 o 
  -8   4   4     3983.79     4001.60     47.71 o 
  -6   4   4     9588.75     9430.83     82.21 o 
  -4   4   4     4631.50     4436.66     45.22 o 
  -2   4   4    12502.70    13167.35    115.50 o 
   0   4   4    13538.99    14074.78    114.74 o 
   2   4   4      835.16      886.44     19.66 o 
   4   4   4       15.53       26.98      9.82 o 
   6   4   4     1394.79     1450.24     34.51 o 
   8   4   4       37.80       14.19     13.17 o 
  10   4   4        4.99        7.67     15.97 o 
  12   4   4      367.04      333.79     33.84 o 
  14   4   4       86.22      109.00     29.41 o 
 -21   5   4        9.39       35.60     32.15 o 
 -19   5   4     1337.42     1116.59     44.01 o 
 -17   5   4      851.73      788.62     33.70 o 
 -15   5   4      378.07      319.69     24.08 o 
 -13   5   4     7588.97     7380.35     93.14 o 
 -11   5   4    15150.16    14957.19    193.21 o 
  -9   5   4      270.08      301.02     17.16 o 
  -7   5   4    13914.89    13490.13    114.41 o 
  -5   5   4    39410.68    40133.31    301.02 o 
  -3   5   4      117.45      198.72     13.05 o 
  -1   5   4     3425.95     2977.92     40.70 o 
   1   5   4    21005.76    21466.87    177.98 o 
   3   5   4       27.46       22.37     10.19 o 
   5   5   4      800.55      730.47     26.90 o 
   7   5   4     5537.96     5313.14     67.70 o 
   9   5   4       16.15       -5.28     16.44 o 
  11   5   4       90.66      105.74     21.10 o 
  13   5   4      994.44     1028.75    107.62 o 
 -20   6   4       55.60       85.41     33.51 o 
 -18   6   4     1393.84     1476.36     44.76 o 
 -16   6   4     1288.96     1086.16     50.27 o 
 -14   6   4     1172.44     1015.52     35.41 o 
 -12   6   4     2152.19     2209.86     56.98 o 
 -10   6   4     8465.32     8259.34     82.66 o 
  -8   6   4     7448.05     7090.93     72.02 o 
  -6   6   4     7760.59     7888.21     85.36 o 
  -4   6   4     6813.32     6620.52     65.63 o 
  -2   6   4    21375.06    21266.65    187.77 o 
   0   6   4     8709.68     8489.25     87.88 o 
   2   6   4       39.43       63.46     28.60 o 
   4   6   4     5333.28     5279.38    100.14 o 
   6   6   4     4854.23     4843.02     71.06 o 
   8   6   4     1500.88     1514.32     47.48 o 
  10   6   4     1421.21     1276.01     58.82 o 
  12   6   4      107.01      104.11     28.07 o 
 -19   7   4       20.51       38.11     19.79 o 
 -17   7   4     1091.06     1141.49     44.10 o 
 -15   7   4     6251.94     6332.62     98.36 o 
 -13   7   4      410.16      369.75     34.76 o 
 -11   7   4       48.34       42.66     15.55 o 
  -9   7   4    27902.22    28132.90    248.26 o 
  -7   7   4        1.51        7.04     12.10 o 
  -5   7   4      988.86      945.04     28.02 o 
  -3   7   4    29743.42    30165.79    303.71 o 
  -1   7   4     2204.25     2387.72     41.51 o 
   1   7   4     2828.52     2810.55     45.09 o 
   3   7   4    16039.83    16294.63    167.69 o 
   5   7   4     6406.30     6597.54     93.49 o 
   7   7   4      188.68      195.46     24.54 o 
   9   7   4     2828.43     2639.88     64.45 o 
  11   7   4     1710.00     1968.13     77.89 o 
 -18   8   4      169.98      165.36     24.80 o 
 -16   8   4     2116.41     2264.90     58.84 o 
 -14   8   4       37.66       43.04     21.04 o 
 -12   8   4     3312.79     3303.36     74.36 o 
 -10   8   4     3889.55     3809.84     77.88 o 
  -8   8   4     3537.20     3526.47     59.41 o 
  -6   8   4     6944.74     6813.27     99.13 o 
  -4   8   4     1782.28     1581.52     45.62 o 
  -2   8   4     8868.97     8904.56    109.40 o 
   0   8   4     5237.71     5143.71     67.06 o 
   2   8   4       12.21        2.52     13.79 o 
   4   8   4     7434.10     7649.85     98.77 o 
   6   8   4      233.17      174.13     20.92 o 
   8   8   4      409.41      389.52     38.39 o 
  10   8   4     1124.04     1351.17     55.88 o 
 -17   9   4      113.15      107.29     26.05 o 
 -15   9   4        2.01       18.49     22.53 o 
 -13   9   4     2828.15     3061.95     77.00 o 
 -11   9   4      605.32      581.20     38.55 o 
  -9   9   4      362.53      303.15     29.26 o 
  -7   9   4     4088.46     4036.51     67.15 o 
  -5   9   4     5101.88     5300.59     78.80 o 
  -3   9   4      561.03      478.18     28.60 o 
  -1   9   4      977.59      932.45     37.63 o 
   1   9   4     6034.57     6313.74     87.94 o 
   3   9   4       75.52      129.81     22.98 o 
   5   9   4      383.61      363.65     30.19 o 
   7   9   4     3572.51     3853.94     94.30 o 
   9   9   4      304.09      301.22     39.46 o 
 -16  10   4       40.52       70.20     25.18 o 
 -14  10   4      773.28      700.39     45.99 o 
 -12  10   4     1194.16     1198.87     99.27 o 
 -10  10   4        1.33        7.38     20.08 o 
  -8  10   4     1020.62      971.19     46.00 o 
  -6  10   4     4444.66     4441.32     91.52 o 
  -4  10   4      254.13      258.86     25.09 o 
  -2  10   4        9.98      -16.52     17.60 o 
   0  10   4     2144.91     1897.15     48.63 o 
   2  10   4     1005.25      844.15     40.27 o 
   4  10   4      176.34      185.74     25.99 o 
   6  10   4       64.05       63.14     28.51 o 
   8  10   4      371.19      387.83     42.30 o 
 -13  11   4        0.28        4.25     34.47 o 
 -11  11   4      458.58      378.69     36.64 o 
  -9  11   4      237.37      237.91     31.05 o 
  -7  11   4      242.01      208.88     33.74 o 
  -5  11   4      521.26      563.64     34.71 o 
  -3  11   4      247.89      266.94     26.53 o 
  -1  11   4      321.66      310.73     37.91 o 
   1  11   4      201.90      215.02     28.09 o 
   3  11   4       65.69       69.19     22.77 o 
   5  11   4      406.81      412.30     43.38 o 
   7  11   4      119.41      139.45     33.69 o 
 -12  12   4      894.48      917.47     58.17 o 
 -10  12   4      471.22      482.75     42.18 o 
  -8  12   4       95.03      109.08     31.15 o 
  -6  12   4     1355.47     1362.26     58.52 o 
  -4  12   4      508.37      561.48     37.14 o 
  -2  12   4      112.96       75.91     24.10 o 
   0  12   4      943.77      896.54     45.90 o 
   2  12   4      206.36      209.57     29.91 o 
   4  12   4       18.09       13.02     27.23 o 
  -7  13   4        5.30       -5.15     29.68 o 
  -5  13   4       46.23        4.95     28.90 o 
  -3  13   4      381.34      392.55     33.85 o 
  -1  13   4        0.07        0.61     23.11 o 
   1  13   4       95.74       81.50     27.14 o 
 -21   1   5     1179.09     1128.70     52.36 o 
 -19   1   5      124.75       93.05     22.77 o 
 -17   1   5     3264.23     3168.71     70.55 o 
 -15   1   5     2437.26     2405.83     40.26 o 
 -13   1   5       11.48       57.25     13.17 o 
 -11   1   5     5312.02     5525.15     54.68 o 
  -9   1   5    14884.05    14706.49    126.45 o 
  -7   1   5     1453.10     1687.17     22.61 o 
  -5   1   5    28047.29    28960.35    214.72 o 
  -3   1   5    54364.84    54864.87    425.86 o 
  -1   1   5     6674.14     6232.49     63.80 o 
   1   1   5    15855.12    15991.62    125.26 o 
   3   1   5    36842.73    37565.60    280.54 o 
   5   1   5     1592.15     1511.27     27.07 o 
   7   1   5      129.63      140.02     16.82 o 
   9   1   5     3166.12     3140.14     74.49 o 
  11   1   5      215.10      191.18     27.78 o 
  13   1   5        8.38      -22.65     22.65 o 
 -22   2   5      519.77      520.65     37.93 o 
 -20   2   5      453.04      376.20     34.43 o 
 -18   2   5        9.19        0.66     18.06 o 
 -16   2   5    13748.00    13983.63    156.79 o 
 -14   2   5      131.09      124.98     14.49 o 
 -12   2   5      310.21      278.99     16.36 o 
 -10   2   5    69092.91    70886.26    548.75 o 
  -8   2   5     9178.92     9857.05     89.90 o 
  -6   2   5    20370.30    21442.44    163.38 o 
  -4   2   5    18085.70    18354.59    140.19 o 
  -2   2   5     7415.00     7696.69     64.99 o 
   0   2   5    37818.05    37680.93    278.44 o 
   2   2   5     2697.84     2776.24     33.11 o 
   4   2   5     4611.93     4689.30     50.25 o 
   6   2   5     3175.66     3097.40     46.06 o 
   8   2   5      178.56      205.12     19.60 o 
  10   2   5     2530.83     2612.24     70.14 o 
  12   2   5       78.95       94.22     26.64 o 
 -21   3   5      183.19      175.14     27.72 o 
 -19   3   5     4531.79     4479.87     91.17 o 
 -17   3   5      309.67      267.06     27.37 o 
 -15   3   5       18.81       29.23     16.32 o 
 -13   3   5    36911.80    38370.89    313.54 o 
 -11   3   5     1142.91     1166.36     26.70 o 
  -9   3   5     2448.14     2138.68     33.06 o 
  -7   3   5    80491.74    81947.92    592.88 o 
  -5   3   5     5325.66     5246.19     49.84 o 
  -3   3   5    18018.67    17929.98    158.72 o 
  -1   3   5    51763.28    53118.95    388.79 o 
   1   3   5    25171.08    25361.96    205.23 o 
   3   3   5     8013.88     7773.71     72.25 o 
   5   3   5     6481.83     6658.50     74.38 o 
   7   3   5     7600.23     7470.31     94.00 o 
   9   3   5     1467.52     1429.25     45.29 o 
  11   3   5      150.68      157.76     27.93 o 
  13   3   5     1421.67     1501.33     62.47 o 
 -22   4   5      185.30      183.69     28.98 o 
 -20   4   5     2197.67     2177.18     70.39 o 
 -18   4   5     1262.94     1223.85     40.18 o 
 -16   4   5     1322.95     1219.95     37.12 o 
 -14   4   5    14814.04    15285.57    159.14 o 
 -12   4   5    25656.79    26811.89    227.30 o 
 -10   4   5     3165.23     3084.55     41.66 o 
  -8   4   5    16779.48    16824.84    136.64 o 
  -6   4   5    68440.18    68639.01    500.68 o 
  -4   4   5    13867.90    13966.04    113.65 o 
  -2   4   5      152.97      121.03      9.36 o 
   0   4   5    40149.51    40023.76    298.89 o 
   2   4   5     1718.85     1776.11     28.63 o 
   4   4   5     2690.10     2703.72     44.44 o 
   6   4   5    14993.24    15427.69    197.95 o 
   8   4   5      489.37      473.16     28.47 o 
  10   4   5      331.80      325.78     32.77 o 
  12   4   5     1468.06     1710.35     63.84 o 
 -21   5   5       13.52      -12.71     18.44 o 
 -19   5   5      646.73      694.69     34.66 o 
 -17   5   5     2742.60     2747.24     70.47 o 
 -15   5   5     3482.02     3337.83     59.18 o 
 -13   5   5     1670.73     1746.98     43.35 o 
 -11   5   5    17847.72    18368.38    177.44 o 
  -9   5   5    28975.40    29416.62    229.41 o 
  -7   5   5     5731.18     5684.33     58.81 o 
  -5   5   5        4.24       22.88      9.24 o 
  -3   5   5    25195.19    25258.55    195.98 o 
  -1   5   5     6715.98     6436.00     63.37 o 
   1   5   5     2297.38     2277.80     33.17 o 
   3   5   5    11999.65    12113.19    116.67 o 
   5   5   5        0.70        6.86     13.02 o 
   7   5   5     1798.41     1778.71     51.67 o 
   9   5   5     1665.46     1731.53     47.19 o 
  11   5   5      362.47      343.94     43.75 o 
 -20   6   5        4.40      -18.38     18.38 o 
 -18   6   5     1194.97     1243.28     89.20 o 
 -16   6   5     3585.39     3990.13     68.72 o 
 -14   6   5       11.94        5.28     15.33 o 
 -12   6   5      617.08      518.60     28.54 o 
 -10   6   5    15659.72    16082.52    147.71 o 
  -8   6   5     1499.02     1348.35     28.87 o 
  -6   6   5      272.49      243.10     17.79 o 
  -4   6   5    24468.93    24319.62    213.28 o 
  -2   6   5     9211.99     9306.44     86.67 o 
   0   6   5        2.03        4.78      9.66 o 
   2   6   5     6802.94     6510.97     76.97 o 
   4   6   5     8250.81     8346.81    100.70 o 
   6   6   5       28.91       44.80     19.74 o 
   8   6   5      746.92      724.13     37.95 o 
  10   6   5     1860.42     2022.74     76.39 o 
  12   6   5       40.26       29.82     56.03 o 
 -19   7   5       11.38       34.09     28.54 o 
 -17   7   5      457.72      532.10     34.98 o 
 -15   7   5      243.15      166.42     23.50 o 
 -13   7   5      856.09      851.78     35.09 o 
 -11   7   5       66.53       34.62     17.24 o 
  -9   7   5      277.99      276.37     18.23 o 
  -7   7   5      722.58      649.47     26.63 o 
  -5   7   5      324.83      295.50     18.33 o 
  -3   7   5     2134.83     2039.26     41.54 o 
  -1   7   5      332.47      351.36     21.03 o 
   1   7   5      160.46      125.34     16.12 o 
   3   7   5      136.13      146.91     19.80 o 
   5   7   5      208.98      220.32     31.65 o 
   7   7   5      208.60      176.30     25.51 o 
   9   7   5       19.60       43.68     25.36 o 
  11   7   5       54.22       84.35     30.50 o 
 -18   8   5       30.82       25.77     21.37 o 
 -16   8   5     1433.95     1416.91     48.84 o 
 -14   8   5      613.89      629.92     39.21 o 
 -12   8   5      250.72      270.76     36.41 o 
 -10   8   5     1558.71     1465.35     50.17 o 
  -8   8   5     2949.18     2962.97     80.43 o 
  -6   8   5      591.77      537.85     29.52 o 
  -4   8   5     8393.50     8450.88    103.42 o 
  -2   8   5     7469.59     7809.27    108.92 o 
   0   8   5     1909.99     1907.21     39.18 o 
   2   8   5     3666.61     3640.98     70.63 o 
   4   8   5     1963.34     2037.74     65.77 o 
   6   8   5      282.22      239.81     26.69 o 
   8   8   5     1074.59      961.75     61.16 o 
  10   8   5      199.52      179.60     35.09 o 
 -17   9   5      256.35      203.07     29.77 o 
 -15   9   5     1358.02     1307.30     60.88 o 
 -13   9   5      162.56      126.06     26.17 o 
 -11   9   5      464.21      394.59     32.71 o 
  -9   9   5     3078.06     2969.06     61.44 o 
  -7   9   5      136.12      156.12     20.29 o 
  -5   9   5      515.85      383.60     27.63 o 
  -3   9   5     4844.12     4828.08     74.65 o 
  -1   9   5      384.69      408.73     26.95 o 
   1   9   5        1.58      -11.17     18.36 o 
   3   9   5     1926.40     1898.13     56.02 o 
   5   9   5      138.95       76.60     29.54 o 
   7   9   5       45.96       24.11     23.22 o 
   9   9   5      547.57      648.62     50.51 o 
 -16  10   5      113.71       89.22     40.26 o 
 -14  10   5      551.23      580.32     50.07 o 
 -12  10   5     1367.52     1306.43     70.14 o 
 -10  10   5      979.31      924.02     44.07 o 
  -8  10   5      565.80      526.08     33.35 o 
  -6  10   5     6233.22     6515.68    127.06 o 
  -4  10   5        1.89       24.60     18.31 o 
  -2  10   5      604.44      515.54     43.33 o 
   0  10   5     5685.40     6050.73    102.67 o 
   2  10   5        1.04        4.36     18.96 o 
   4  10   5        7.31      -14.23     24.40 o 
   6  10   5     1416.33     1326.82     62.45 o 
 -13  11   5     2825.86     2998.69    114.19 o 
 -11  11   5      299.34      318.80     33.90 o 
  -9  11   5       19.19       36.93     26.97 o 
  -7  11   5     4259.69     4444.48     84.70 o 
  -5  11   5      788.33      797.07     38.19 o 
  -3  11   5      573.19      664.77     36.58 o 
  -1  11   5     1365.81     1107.03     47.25 o 
   1  11   5      950.54     1082.15     47.37 o 
   3  11   5      299.30      327.18     38.90 o 
   5  11   5      319.97      299.52     40.88 o 
 -12  12   5        1.97      -21.42     27.52 o 
 -10  12   5      934.71      957.76     81.50 o 
  -8  12   5        0.15      -12.59     25.49 o 
  -6  12   5      120.20      127.86     27.17 o 
  -4  12   5     1163.92     1211.19     55.92 o 
  -2  12   5      173.93      185.39     34.63 o 
   0  12   5      482.42      558.68     49.14 o 
   2  12   5      137.37      128.68     32.86 o 
  -7  13   5        3.32        4.20     30.04 o 
  -5  13   5      221.86      184.22     31.62 o 
  -3  13   5      708.44      867.83     49.64 o 
  -1  13   5       16.46       26.35     34.73 o 
 -22   0   6      788.41      709.55     59.21 o 
 -20   0   6     1069.86     1070.84     63.87 o 
 -18   0   6     4387.02     4318.71    120.95 o 
 -16   0   6     9271.91     9373.66    147.74 o 
 -14   0   6     9063.69     8837.36    116.55 o 
 -12   0   6     8961.11     8974.34    114.72 o 
 -10   0   6   113876.53   114990.23   1460.88 o 
  -8   0   6       37.75       42.19     10.31 o 
  -6   0   6     9271.53     9524.70    110.75 o 
  -4   0   6   241298.02   233540.78   2986.38 o 
  -2   0   6     5017.64     4585.84     90.10 o 
   0   0   6        9.98      180.92     59.83 o 
   2   0   6    59443.96    62829.29    649.60 o 
   4   0   6     4577.83     4371.76     84.48 o 
   6   0   6     4830.05     4758.51    127.07 o 
   8   0   6     3906.63     4232.99    126.98 o 
  10   0   6      693.88      636.31     78.51 o 
  12   0   6      413.81      408.04     55.20 o 
 -23   1   6     1041.84      997.10     56.26 o 
 -21   1   6      148.37      131.24     26.31 o 
 -19   1   6      127.60       57.40     19.70 o 
 -17   1   6    10255.62    10533.60    174.33 o 
 -15   1   6      219.62      201.66     15.98 o 
 -13   1   6     7554.18     7437.91     77.91 o 
 -11   1   6    32719.53    32562.28    263.68 o 
  -9   1   6     3788.58     3749.39     43.56 o 
  -7   1   6    36257.42    36628.65    271.53 o 
  -5   1   6    13094.40    13454.08    106.22 o 
  -3   1   6    17105.75    16975.58    141.68 o 
  -1   1   6    36468.55    36734.54    292.88 o 
   1   1   6      873.66      857.25     17.56 o 
   3   1   6    14874.76    14720.84    134.20 o 
   5   1   6     2523.16     2617.04     45.55 o 
   7   1   6        0.40        7.87     18.16 o 
   9   1   6     3595.82     3637.31    111.14 o 
  11   1   6       28.41       35.06     23.93 o 
 -22   2   6      203.68      150.91     27.93 o 
 -20   2   6     3254.91     3246.51    100.18 o 
 -18   2   6       61.95       45.61     17.17 o 
 -16   2   6       27.40       35.80     15.39 o 
 -14   2   6    15721.08    16368.93    149.05 o 
 -12   2   6     4994.19     4978.98     58.25 o 
 -10   2   6        6.23        9.49      8.92 o 
  -8   2   6    54906.79    57198.65    419.06 o 
  -6   2   6    36215.41    37308.06    292.07 o 
  -4   2   6      119.93      124.84      7.99 o 
  -2   2   6    24471.21    24975.39    222.87 o 
   0   2   6    28489.29    28832.74    218.28 o 
   2   2   6      320.33      288.66     13.96 o 
   4   2   6     2631.93     2613.51     40.74 o 
   6   2   6     6891.88     6751.92    144.70 o 
   8   2   6       46.74       54.85     22.30 o 
  10   2   6        5.61       -1.77     21.20 o 
  12   2   6      851.19      787.62     48.81 o 
 -23   3   6      109.24       92.21     26.25 o 
 -21   3   6     1327.44     1387.32     88.99 o 
 -19   3   6     1315.91     1452.07     59.46 o 
 -17   3   6      406.48      384.55     25.67 o 
 -15   3   6    10405.79    10563.55    136.00 o 
 -13   3   6     7879.79     8034.00     85.34 o 
 -11   3   6      323.25      288.89     16.69 o 
  -9   3   6     5280.03     5261.33     58.26 o 
  -7   3   6    22332.01    22687.44    175.90 o 
  -5   3   6     1979.13     2053.20     30.21 o 
  -3   3   6      610.76      545.90     14.77 o 
  -1   3   6     7362.18     7358.65     66.83 o 
   1   3   6     1475.69     1376.58     24.48 o 
   3   3   6       40.58       63.79     20.12 o 
   5   3   6     4439.00     4484.71     66.49 o 
   7   3   6     3323.20     3324.92     65.63 o 
   9   3   6      198.98      282.93     31.09 o 
  11   3   6      316.43      380.17     38.07 o 
 -22   4   6       68.24       32.79     25.37 o 
 -20   4   6      969.84      724.57     42.56 o 
 -18   4   6     1203.99     1158.96     38.21 o 
 -16   4   6      537.84      542.19     28.43 o 
 -14   4   6     2336.37     2139.48     47.54 o 
 -12   4   6     2982.73     3074.55     46.39 o 
 -10   4   6     1295.43     1317.50     28.96 o 
  -8   4   6     9290.64     9937.90     88.05 o 
  -6   4   6     2235.10     2325.69     31.43 o 
  -4   4   6     1455.74     1594.51     35.28 o 
  -2   4   6     1026.83     1100.90     29.47 o 
   0   4   6      744.93      777.65     20.57 o 
   2   4   6        1.47       49.50     18.89 o 
   4   4   6     1637.60     1621.34     39.80 o 
   6   4   6     2365.56     2274.32     50.31 o 
   8   4   6      109.18       84.00     21.04 o 
  10   4   6      375.12      348.86     35.25 o 
 -21   5   6      502.39      490.95     37.53 o 
 -19   5   6     3007.61     3049.56     82.96 o 
 -17   5   6       25.78       50.71     17.43 o 
 -15   5   6     2008.77     1959.44     45.41 o 
 -13   5   6    16563.58    16698.39    177.99 o 
 -11   5   6      616.20      621.25     25.57 o 
  -9   5   6      652.18      636.45     21.46 o 
  -7   5   6    25339.83    25523.02    200.83 o 
  -5   5   6     2327.40     2387.55     34.18 o 
  -3   5   6      295.09      276.27     21.73 o 
  -1   5   6    15488.35    16074.03    151.75 o 
   1   5   6     2125.01     2075.57     33.16 o 
   3   5   6      405.43      377.49     24.25 o 
   5   5   6     5665.41     5786.62     80.59 o 
   7   5   6      885.97      912.86     39.43 o 
   9   5   6       46.19      112.89     28.29 o 
  11   5   6      709.90      761.93     60.99 o 
 -20   6   6      212.79      191.00     26.71 o 
 -18   6   6      534.66      423.12     28.96 o 
 -16   6   6     2969.99     2852.89     62.28 o 
 -14   6   6     2355.00     2255.92     49.57 o 
 -12   6   6      116.59      121.97     16.81 o 
 -10   6   6    11830.68    12147.60    118.93 o 
  -8   6   6     5748.05     5373.76     64.33 o 
  -6   6   6     2780.91     2683.43     38.90 o 
  -4   6   6     7731.80     7987.38     77.07 o 
  -2   6   6     7334.32     7291.21     73.60 o 
   0   6   6     8898.30     9272.72    101.17 o 
   2   6   6     7221.17     7155.38    159.70 o 
   4   6   6      159.57      164.06     23.31 o 
   6   6   6      523.77      516.64     41.40 o 
   8   6   6     1693.34     1703.29     87.05 o 
  10   6   6      313.98      306.46     37.48 o 
 -19   7   6       49.43       17.07     19.50 o 
 -17   7   6     4885.50     5042.01    119.33 o 
 -15   7   6      407.67      329.20     25.28 o 
 -13   7   6      672.44      670.50     31.48 o 
 -11   7   6    12032.90    12288.15    122.98 o 
  -9   7   6     6373.94     6505.67     76.24 o 
  -7   7   6     1929.05     1830.95     37.98 o 
  -5   7   6    18498.16    18541.32    169.32 o 
  -3   7   6    18715.62    19528.40    253.24 o 
  -1   7   6      112.78      137.68     32.44 o 
   1   7   6     5438.92     4936.88     72.36 o 
   3   7   6     8333.44     8613.61    129.35 o 
   5   7   6      510.92      539.27     40.44 o 
   7   7   6       76.96       55.99     21.24 o 
   9   7   6     1433.44     1591.12     64.60 o 
 -18   8   6      485.82      437.30     35.62 o 
 -16   8   6     1344.71     1389.26     53.59 o 
 -14   8   6     1756.57     1671.42     55.91 o 
 -12   8   6      460.56      433.96     42.86 o 
 -10   8   6     6658.02     6646.68     96.02 o 
  -8   8   6     2695.87     2601.92     51.12 o 
  -6   8   6      354.68      345.08     23.66 o 
  -4   8   6    12786.51    13035.59    130.57 o 
  -2   8   6        3.44       23.48     13.85 o 
   0   8   6     1631.04     1654.21     38.02 o 
   2   8   6     3448.56     3418.14     68.95 o 
   4   8   6       75.47      150.12     25.96 o 
   6   8   6     1277.74     1364.01     53.00 o 
   8   8   6      237.41      226.93     78.16 o 
 -17   9   6      134.32      148.68     28.67 o 
 -15   9   6     1263.82     1177.69     52.18 o 
 -13   9   6     2271.53     2413.80     67.65 o 
 -11   9   6      513.39      533.72     36.83 o 
  -9   9   6      756.03      710.53     35.53 o 
  -7   9   6     7097.58     7363.66    140.59 o 
  -5   9   6      168.54      236.44     23.30 o 
  -3   9   6      574.93      528.53     30.60 o 
  -1   9   6     8825.62     8906.59    114.09 o 
   1   9   6      736.30      766.98     55.71 o 
   3   9   6      226.42      239.22     33.40 o 
   5   9   6      720.20      730.63     53.17 o 
   7   9   6      188.80      206.59     30.27 o 
 -16  10   6      237.02      273.88     34.16 o 
 -14  10   6     1347.78     1477.64     63.35 o 
 -12  10   6      123.54       86.00     25.55 o 
 -10  10   6       35.62       35.55     22.80 o 
  -8  10   6     1249.21     1230.48     45.08 o 
  -6  10   6      338.51      302.80     26.47 o 
  -4  10   6      104.71      102.76     21.02 o 
  -2  10   6      223.04      208.25     23.30 o 
   0  10   6      688.65      745.88     47.33 o 
   2  10   6        1.65       25.10     38.49 o 
   4  10   6        6.83      -18.47     24.61 o 
   6  10   6      549.68      617.49     49.44 o 
 -15  11   6        0.10      -16.55     23.66 o 
 -13  11   6      345.58      297.56     34.19 o 
 -11  11   6      327.61      355.34     36.57 o 
  -9  11   6        0.04       15.79     23.33 o 
  -7  11   6      124.37      146.49     25.29 o 
  -5  11   6      256.58      241.58     26.77 o 
  -3  11   6      271.96      270.63     27.85 o 
  -1  11   6      201.41      256.05     60.05 o 
   1  11   6       26.54      -11.23     34.15 o 
   3  11   6       61.79       88.20     30.81 o 
 -12  12   6      627.51      630.92     48.15 o 
 -10  12   6       34.13        5.96     28.45 o 
  -8  12   6      334.21      301.88     36.27 o 
  -6  12   6      452.85      442.21     36.32 o 
  -4  12   6        2.16       -7.24     22.82 o 
  -2  12   6      214.56      219.78     30.03 o 
   0  12   6      171.54      203.53     34.11 o 
  -7  13   6      296.47      395.99     65.54 o 
  -5  13   6       61.81       45.44     28.83 o 
 -23   1   7      285.60      270.54     31.90 o 
 -21   1   7       28.75       54.76     22.54 o 
 -19   1   7      474.16      441.23     33.73 o 
 -17   1   7     8530.82     8359.32    125.26 o 
 -15   1   7      852.57      780.06     36.94 o 
 -13   1   7     5226.27     5081.13     60.80 o 
 -11   1   7    36052.98    35867.16    288.51 o 
  -9   1   7    15563.55    15994.40    137.09 o 
  -7   1   7     4904.17     5244.02     58.70 o 
  -5   1   7    55265.32    58579.00    455.09 o 
  -3   1   7    12306.82    12993.84    113.50 o 
  -1   1   7      153.43      173.96     11.91 o 
   1   1   7     6903.40     7374.49     84.25 o 
   3   1   7     2357.80     2285.17     42.35 o 
   5   1   7      242.83      234.43     21.81 o 
   7   1   7      769.38      816.47     43.56 o 
   9   1   7      653.62      589.62     42.21 o 
  11   1   7        6.18       24.91     26.18 o 
 -22   2   7      339.03      321.69     45.12 o 
 -20   2   7        1.85       16.03     20.50 o 
 -18   2   7     5106.17     5125.11     95.88 o 
 -16   2   7     1727.63     1659.55     51.60 o 
 -14   2   7     6335.39     6426.49     73.27 o 
 -12   2   7     4895.80     4841.82     57.58 o 
 -10   2   7     3859.47     3676.67     46.33 o 
  -8   2   7    18567.96    18933.48    149.35 o 
  -6   2   7     3595.38     3888.86     40.50 o 
  -4   2   7    15482.47    15160.63    130.72 o 
  -2   2   7     4898.83     4980.63     55.60 o 
   0   2   7      921.74      884.93     23.07 o 
   2   2   7    18015.21    17989.31    174.71 o 
   4   2   7       37.59       42.51     18.53 o 
   6   2   7      267.74      318.58     26.14 o 
   8   2   7     2989.61     2941.37    116.59 o 
  10   2   7       26.22       14.97     23.53 o 
 -23   3   7        2.62        4.28     38.26 o 
 -21   3   7     3797.01     3686.23     85.33 o 
 -19   3   7      676.97      614.80     33.29 o 
 -17   3   7      839.31      781.94     41.34 o 
 -15   3   7    17606.96    17634.20    161.96 o 
 -13   3   7     7016.41     7173.52     79.05 o 
 -11   3   7    13527.01    14220.74    129.77 o 
  -9   3   7    22841.33    22939.12    180.10 o 
  -7   3   7    47638.54    49634.77    367.18 o 
  -5   3   7    12570.07    12493.60    103.68 o 
  -3   3   7     5561.58     5437.20     52.97 o 
  -1   3   7    37088.04    37244.51    302.23 o 
   1   3   7     2809.70     2826.10     41.95 o 
   3   3   7       43.47       20.77     16.01 o 
   5   3   7    11210.36    11129.37    141.32 o 
   7   3   7       39.10       15.15     18.86 o 
   9   3   7       52.45       79.18     26.62 o 
 -22   4   7     1209.74     1376.74     56.84 o 
 -20   4   7     5242.37     5485.77    112.66 o 
 -18   4   7      334.21      319.33     27.03 o 
 -16   4   7      619.30      650.23     30.40 o 
 -14   4   7    19722.96    20071.61    180.41 o 
 -12   4   7     1486.27     1403.38     32.08 o 
 -10   4   7     1767.43     1640.46     34.81 o 
  -8   4   7    35440.04    36789.07    279.50 o 
  -6   4   7      293.34      328.18     14.95 o 
  -4   4   7     4234.47     4011.74     46.51 o 
  -2   4   7    32045.56    32801.89    268.48 o 
   0   4   7     5647.81     5643.25     70.91 o 
   2   4   7     1079.95     1004.84     27.93 o 
   4   4   7     7871.10     8268.95    113.35 o 
   6   4   7     4357.46     4561.19     80.96 o 
   8   4   7      289.72      280.94     32.43 o 
  10   4   7      364.50      459.94     43.47 o 
 -21   5   7       59.31       64.93     22.82 o 
 -19   5   7     1762.00     1700.82     51.42 o 
 -17   5   7     4617.76     4678.43     75.21 o 
 -15   5   7     1752.48     1709.26     43.23 o 
 -13   5   7      498.64      469.40     37.54 o 
 -11   5   7     9955.45    10113.70    154.62 o 
  -9   5   7     4513.93     4344.42     50.69 o 
  -7   5   7     3011.98     2906.33     39.35 o 
  -5   5   7    17884.09    18437.28    150.63 o 
  -3   5   7      642.17      664.91     21.35 o 
  -1   5   7     5575.72     5412.50     63.15 o 
   1   5   7     6470.31     6490.38     73.75 o 
   3   5   7     2704.46     2675.04     50.49 o 
   5   5   7      378.25      393.88     28.82 o 
   7   5   7     1035.78     1079.90     66.08 o 
   9   5   7     1112.65     1047.96    115.46 o 
 -20   6   7      134.43       97.18     24.52 o 
 -18   6   7     3857.93     4112.64     73.30 o 
 -16   6   7      433.99      390.75     26.94 o 
 -14   6   7      134.20       86.93     18.76 o 
 -12   6   7    13710.25    13793.40    134.48 o 
 -10   6   7     8162.55     8418.36     91.00 o 
  -8   6   7       87.61       56.80     12.49 o 
  -6   6   7     9402.58     9372.82     89.49 o 
  -4   6   7    15849.85    16126.02    136.64 o 
  -2   6   7        5.88        8.31     11.51 o 
   0   6   7     1145.95     1085.69     34.53 o 
   2   6   7     7755.40     8071.05    112.31 o 
   4   6   7      256.51      293.34     26.55 o 
   6   6   7       60.07       38.04     23.95 o 
   8   6   7      778.47      983.60     52.24 o 
 -21   7   7      149.77      183.87     52.12 o 
 -19   7   7        2.54       -9.35     19.13 o 
 -17   7   7       20.98        4.81     20.99 o 
 -15   7   7       94.04      117.78     20.68 o 
 -13   7   7      785.06      717.02     33.22 o 
 -11   7   7      710.54      694.54     28.30 o 
  -9   7   7       85.53       45.60     15.77 o 
  -7   7   7       16.42       21.34     14.62 o 
  -5   7   7        5.14       13.61     14.12 o 
  -3   7   7        6.96       10.65     13.04 o 
  -1   7   7       21.97       32.43     15.04 o 
   1   7   7       11.35        7.25     17.82 o 
   3   7   7        5.87       -1.29     18.01 o 
   5   7   7      102.34      134.55     26.91 o 
   7   7   7       97.09       63.44     35.09 o 
 -20   8   7       30.25        3.61     23.46 o 
 -18   8   7      254.86      157.04     27.73 o 
 -16   8   7     2061.53     2044.22     64.21 o 
 -14   8   7      778.69      785.73     43.34 o 
 -12   8   7     2904.62     2695.62     70.53 o 
 -10   8   7     7020.02     6952.79     99.92 o 
  -8   8   7     1831.46     1760.92     42.08 o 
  -6   8   7     2359.18     2313.53     54.62 o 
  -4   8   7     3405.91     3397.84     62.96 o 
  -2   8   7      552.49      501.58     27.23 o 
   0   8   7     1561.26     1425.02     46.27 o 
   2   8   7      832.05      816.88     39.37 o 
   4   8   7        0.37        3.23     20.59 o 
   6   8   7       96.87      120.59     59.25 o 
 -17   9   7     1073.77     1121.44     52.45 o 
 -15   9   7        0.12       17.61     24.62 o 
 -13   9   7       50.12       44.61     22.64 o 
 -11   9   7     3017.24     2859.91     86.01 o 
  -9   9   7       16.31       22.49     18.81 o 
  -7   9   7      406.91      453.93     35.74 o 
  -5   9   7     1798.04     1764.42     49.89 o 
  -3   9   7       37.71       36.76     17.57 o 
  -1   9   7      363.14      353.51     34.39 o 
   1   9   7     1462.93     1357.07     57.32 o 
   3   9   7      209.93      234.55     27.27 o 
   5   9   7       61.83      123.20     32.73 o 
 -16  10   7       46.25       46.12     26.89 o 
 -14  10   7     3054.03     3115.00     82.87 o 
 -12  10   7      128.54      101.76     26.41 o 
 -10  10   7       34.96       32.08     20.11 o 
  -8  10   7     4908.09     5144.71     89.84 o 
  -6  10   7      103.67      119.72     24.09 o 
  -4  10   7      317.23      352.86     27.40 o 
  -2  10   7     2479.46     2409.05     71.41 o 
   0  10   7      436.24      492.09     41.18 o 
   2  10   7      189.47      225.32     34.18 o 
   4  10   7      562.46      509.87     45.00 o 
 -15  11   7      901.70     1066.27     58.45 o 
 -13  11   7      392.17      463.20     41.74 o 
 -11  11   7      286.43      281.38     34.31 o 
  -9  11   7      848.50      851.51     52.11 o 
  -7  11   7     1429.24     1659.44    103.78 o 
  -5  11   7      318.13      274.66     30.32 o 
  -3  11   7      351.88      294.91     38.48 o 
  -1  11   7     1709.65     2075.14     71.57 o 
   1  11   7       13.14       -7.49     26.25 o 
 -12  12   7      540.70      501.38     45.46 o 
 -10  12   7      264.99      327.45     38.36 o 
  -8  12   7      415.73      445.85     58.80 o 
  -6  12   7       72.75       88.85     26.87 o 
  -4  12   7      457.09      506.76     56.51 o 
  -2  12   7      182.74      186.30     33.01 o 
 -24   0   8     1128.79     1070.04     71.18 o 
 -22   0   8      154.58      107.21     41.24 o 
 -20   0   8      222.53      205.51     47.49 o 
 -18   0   8    20130.07    20892.19    287.13 o 
 -16   0   8     1289.59     1254.28     47.03 o 
 -14   0   8     2598.23     2654.95     63.84 o 
 -12   0   8    84577.02    86022.27   1107.93 o 
 -10   0   8     9244.51     9224.10    115.93 o 
  -8   0   8     4589.90     4513.44     95.07 o 
  -6   0   8    44630.53    45547.51    475.44 o 
  -4   0   8     9514.29     9656.09    241.54 o 
  -2   0   8    15079.01    15249.03    209.93 o 
   0   0   8     9395.04     9950.57    151.50 o 
   2   0   8     7927.64     7715.51    129.38 o 
   4   0   8     1851.49     1795.77     82.87 o 
   6   0   8      555.33      679.03     86.69 o 
   8   0   8     3278.95     3448.10    177.83 o 
  10   0   8        1.61       -4.49     34.95 o 
 -23   1   8       74.15       48.99     26.71 o 
 -21   1   8      930.16      961.39     46.89 o 
 -19   1   8     2772.83     2586.04     57.28 o 
 -17   1   8     1013.04     1017.11     32.37 o 
 -15   1   8    11823.57    11924.80    125.01 o 
 -13   1   8     1155.59     1155.05     27.64 o 
 -11   1   8    12068.46    12177.47    104.37 o 
  -9   1   8    24115.24    24989.43    193.51 o 
  -7   1   8      246.68      238.37     10.67 o 
  -5   1   8    36297.36    36208.90    290.92 o 
  -3   1   8     2675.89     2819.03     36.66 o 
  -1   1   8      946.97      798.39     25.19 o 
   1   1   8    16365.51    16188.93    161.16 o 
   3   1   8       62.05      126.24     22.71 o 
   5   1   8     1160.10     1067.16     47.62 o 
   7   1   8     1487.65     1437.97     55.37 o 
   9   1   8       27.84       13.05     24.85 o 
 -24   2   8        0.66       37.96     26.14 o 
 -22   2   8     1869.07     1912.56     64.55 o 
 -20   2   8      988.68     1054.27     41.29 o 
 -18   2   8       50.94       24.68     18.71 o 
 -16   2   8    11758.22    11863.79    134.12 o 
 -14   2   8    19910.76    20445.54    180.23 o 
 -12   2   8        6.28        8.23     10.55 o 
 -10   2   8     8415.87     8392.34     76.98 o 
  -8   2   8    29141.78    29244.96    235.89 o 
  -6   2   8      508.77      494.83     17.12 o 
  -4   2   8     1047.38     1034.40     24.06 o 
  -2   2   8    20306.89    20273.03    173.54 o 
   0   2   8      139.66       75.24     14.21 o 
   2   2   8       71.13       56.12     14.21 o 
   4   2   8     5131.80     4883.02     80.45 o 
   6   2   8      479.08      465.82     36.60 o 
   8   2   8        5.33       12.46     22.74 o 
 -23   3   8      666.70      605.60     56.95 o 
 -21   3   8      866.08      854.10     48.00 o 
 -19   3   8       36.19        9.89     17.69 o 
 -17   3   8      197.95      190.51     24.39 o 
 -15   3   8     1684.79     1737.97     37.79 o 
 -13   3   8     1399.74     1301.85     30.78 o 
 -11   3   8      162.02      158.64     13.95 o 
  -9   3   8     5797.95     5817.02     58.65 o 
  -7   3   8     4652.07     4631.28     51.22 o 
  -5   3   8      291.71      323.99     15.68 o 
  -3   3   8    12332.38    11965.22    110.83 o 
  -1   3   8     8484.97     8358.02     85.46 o 
   1   3   8      558.51      493.29     24.61 o 
   3   3   8      620.90      607.80     31.63 o 
   5   3   8     1472.20     1366.04     48.57 o 
   7   3   8       17.00        6.61     21.38 o 
   9   3   8        0.13        6.06     25.91 o 
 -22   4   8      175.41      125.10     27.31 o 
 -20   4   8      979.52      889.28     41.12 o 
 -18   4   8        6.52        3.25     18.03 o 
 -16   4   8      600.46      479.16     29.61 o 
 -14   4   8     2380.70     2098.97     45.26 o 
 -12   4   8       10.11       12.62     12.41 o 
 -10   4   8        1.40       -2.62     11.02 o 
  -8   4   8     5473.62     5473.54     57.85 o 
  -6   4   8     1741.60     1703.22     30.46 o 
  -4   4   8     2133.07     2052.76     38.55 o 
  -2   4   8     8552.28     8564.17     87.45 o 
   0   4   8     2568.34     2294.01     39.58 o 
   2   4   8      832.68      673.48     32.09 o 
   4   4   8      713.66      639.84     33.92 o 
   6   4   8      194.89      163.02     22.68 o 
   8   4   8       74.98      115.07     28.46 o 
 -23   5   8      102.98       95.90     26.97 o 
 -21   5   8     1765.19     1795.79     55.86 o 
 -19   5   8      678.44      749.19     38.91 o 
 -17   5   8       69.79       64.07     17.52 o 
 -15   5   8     4668.77     4705.35     72.74 o 
 -13   5   8     1132.44     1213.13     32.68 o 
 -11   5   8      250.78      219.71     17.25 o 
  -9   5   8    12172.07    12477.35    110.97 o 
  -7   5   8     4103.93     4159.13     49.89 o 
  -5   5   8      570.21      581.60     19.98 o 
  -3   5   8    13540.71    13644.60    151.70 o 
  -1   5   8     3351.00     3522.75     49.69 o 
   1   5   8       48.72       47.96     16.82 o 
   3   5   8     2728.57     3022.54     62.66 o 
   5   5   8     1022.43     1114.77     43.89 o 
   7   5   8       91.38       86.97     27.64 o 
 -22   6   8      163.71      133.79     25.81 o 
 -20   6   8       47.27       26.33     23.46 o 
 -18   6   8     2497.96     2420.12     55.74 o 
 -16   6   8      555.72      446.27     29.84 o 
 -14   6   8     3848.44     3810.00     58.27 o 
 -12   6   8     4493.37     4491.67     62.26 o 
 -10   6   8      208.38      183.14     23.02 o 
  -8   6   8     8329.68     8026.65     81.08 o 
  -6   6   8     9558.96     9902.53     94.50 o 
  -4   6   8     6201.38     6344.73    133.87 o 
  -2   6   8      949.73      892.64     32.40 o 
   0   6   8     2882.07     2958.63     61.06 o 
   2   6   8     2378.68     2528.93     82.71 o 
   4   6   8      928.01      982.18     50.78 o 
   6   6   8       37.57       20.24     22.40 o 
 -21   7   8       65.04       29.99     23.53 o 
 -19   7   8     2287.91     2210.42     61.32 o 
 -17   7   8     3690.38     3982.82     82.68 o 
 -15   7   8      216.58      178.61     22.19 o 
 -13   7   8     6309.88     6314.36     79.90 o 
 -11   7   8    16613.13    17663.62    179.57 o 
  -9   7   8        4.46       -3.15     14.29 o 
  -7   7   8     2231.37     1959.22     39.75 o 
  -5   7   8    15015.23    15521.73    161.29 o 
  -3   7   8      437.92      439.80     26.27 o 
  -1   7   8        2.27       -5.77     14.59 o 
   1   7   8     5586.35     5707.94    133.71 o 
   3   7   8       32.36       58.86     24.66 o 
   5   7   8       82.86       61.68     25.05 o 
   7   7   8     1180.25     1232.00     60.16 o 
 -20   8   8       11.13        3.42     24.11 o 
 -18   8   8     1164.93     1272.28     54.23 o 
 -16   8   8      406.30      419.35     35.11 o 
 -14   8   8      236.49      303.59     40.23 o 
 -12   8   8     5413.51     5413.54     87.03 o 
 -10   8   8        1.73       12.21     15.72 o 
  -8   8   8     1837.06     1937.57     44.48 o 
  -6   8   8     3747.97     3616.31     56.95 o 
  -4   8   8      216.46      225.60     28.80 o 
  -2   8   8     3571.97     3694.98    140.81 o 
   0   8   8      690.05      565.21     34.71 o 
   2   8   8     1249.17     1350.45     57.23 o 
   4   8   8      332.67      325.49     41.65 o 
   6   8   8       63.47       55.96     28.81 o 
 -19   9   8       29.79       26.80     32.07 o 
 -17   9   8      302.80      266.23     43.77 o 
 -15   9   8     3716.93     3915.22     90.88 o 
 -13   9   8      507.71      493.28     37.90 o 
 -11   9   8      319.20      263.05     25.87 o 
  -9   9   8     7148.13     7229.50    125.94 o 
  -7   9   8     1147.88     1218.76     55.23 o 
  -5   9   8      359.65      386.61     30.57 o 
  -3   9   8     1054.46      970.68    105.68 o 
  -1   9   8      931.61      931.48     49.25 o 
   1   9   8      165.32      162.08     25.38 o 
   3   9   8      295.49      291.45     37.48 o 
 -16  10   8      557.41      582.26     46.45 o 
 -14  10   8       41.49       37.39     24.72 o 
 -12  10   8       74.26       96.28     26.29 o 
 -10  10   8      570.85      543.33     35.25 o 
  -8  10   8     1074.81     1169.40     60.38 o 
  -6  10   8       52.64       85.65     22.32 o 
  -4  10   8      295.43      286.87     29.76 o 
  -2  10   8     1337.29     1490.20     59.81 o 
   0  10   8      285.71      296.67     46.02 o 
   2  10   8       35.49       11.01     38.07 o 
 -15  11   8       52.56       56.36     28.03 o 
 -13  11   8      422.42      433.36     40.90 o 
 -11  11   8       93.26      110.55     28.07 o 
  -9  11   8      152.96      201.22     28.44 o 
  -7  11   8      299.99      267.73     30.01 o 
  -5  11   8       58.08      107.41     28.66 o 
  -3  11   8       36.17       59.90     27.77 o 
  -1  11   8       12.58       35.07     27.91 o 
 -10  12   8       85.97       81.34     29.48 o 
  -8  12   8      684.24      735.04     44.24 o 
  -6  12   8      223.97      241.67     37.34 o 
  -4  12   8      408.75      494.19     75.75 o 
 -23   1   9      610.50      655.41     43.97 o 
 -21   1   9     1133.96     1155.73     63.79 o 
 -19   1   9     7441.08     7410.08    105.98 o 
 -17   1   9     4468.51     4386.90     64.59 o 
 -15   1   9      932.69      901.30     29.70 o 
 -13   1   9    23662.08    24083.52    205.12 o 
 -11   1   9    14215.85    14948.14    125.45 o 
  -9   1   9       51.67      101.30     20.32 o 
  -7   1   9     4589.44     4831.09     48.80 o 
  -5   1   9     7500.48     7340.44     82.73 o 
  -3   1   9      438.41      421.99     21.37 o 
  -1   1   9     2301.81     2173.13     41.26 o 
   1   1   9     5499.00     5473.70     73.64 o 
   3   1   9      811.91      821.20     34.64 o 
   5   1   9      921.63     1006.72     47.28 o 
   7   1   9     1367.66     1461.49     63.26 o 
 -24   2   9      213.10      209.13     34.32 o 
 -22   2   9      809.49      781.11     46.35 o 
 -20   2   9      334.36      259.57     28.71 o 
 -18   2   9     1701.18     1599.85     41.21 o 
 -16   2   9     1891.63     1749.75     40.19 o 
 -14   2   9      535.97      479.69     21.73 o 
 -12   2   9    15385.25    15249.41    138.55 o 
 -10   2   9     1187.61     1269.30     24.17 o 
  -8   2   9     1312.47     1220.17     23.39 o 
  -6   2   9    36743.39    37125.57    302.14 o 
  -4   2   9      502.51      382.06     20.76 o 
  -2   2   9        4.50        4.61     12.26 o 
   0   2   9    10914.07    10690.34    117.41 o 
   2   2   9      146.80       90.29     17.69 o 
   4   2   9     1678.81     1561.79     45.95 o 
   6   2   9      492.37      509.88     39.68 o 
   8   2   9       28.83       29.19     25.35 o 
 -23   3   9     1052.52     1072.19     53.11 o 
 -21   3   9     2354.27     2323.58     59.09 o 
 -19   3   9     1197.97     1205.15     47.81 o 
 -17   3   9     1576.27     1535.55     39.50 o 
 -15   3   9    17187.68    17657.70    162.77 o 
 -13   3   9      704.08      667.92     24.77 o 
 -11   3   9      996.04      940.53     25.52 o 
  -9   3   9    36302.33    37298.64    284.35 o 
  -7   3   9       21.62       47.90     21.65 o 
  -5   3   9      569.28      552.93     23.30 o 
  -3   3   9    23458.52    23426.67    219.86 o 
  -1   3   9     1265.69     1084.08     47.86 o 
   1   3   9      297.68      261.06     19.32 o 
   3   3   9     4699.53     4570.34     79.71 o 
   5   3   9      652.90      584.11     33.52 o 
   7   3   9      236.87      230.12     32.79 o 
 -22   4   9     2031.18     2070.35     60.12 o 
 -20   4   9       38.54       19.72     20.33 o 
 -18   4   9      295.76      302.14     30.94 o 
 -16   4   9    13764.09    14264.96    169.30 o 
 -14   4   9     1314.01     1338.76     33.57 o 
 -12   4   9     2786.27     2720.62     47.13 o 
 -10   4   9    26642.83    27061.28    228.96 o 
  -8   4   9    16632.45    16916.53    142.21 o 
  -6   4   9     1680.51     1646.98     33.80 o 
  -4   4   9    14267.52    14689.86    136.36 o 
  -2   4   9    18864.06    18826.36    184.67 o 
   0   4   9     1267.73     1186.72     32.75 o 
   2   4   9      253.79      244.98     24.27 o 
   4   4   9     2688.09     2641.19     61.63 o 
   6   4   9      219.37      304.64     31.93 o 
 -23   5   9      227.02      254.73     36.50 o 
 -21   5   9      213.23      262.10     40.25 o 
 -19   5   9     1591.88     1598.41     62.46 o 
 -17   5   9      517.57      438.45     28.24 o 
 -15   5   9     1441.35     1459.72     36.55 o 
 -13   5   9     7677.49     7812.98    100.10 o 
 -11   5   9     1814.22     1822.82     36.90 o 
  -9   5   9     3845.09     3748.49     52.49 o 
  -7   5   9     8884.93     9091.07     91.02 o 
  -5   5   9     7314.11     7500.73     86.60 o 
  -3   5   9      763.08      710.09     29.65 o 
  -1   5   9     1719.93     1721.45     38.39 o 
   1   5   9     4533.36     4445.04     76.94 o 
   3   5   9      723.11      835.37     49.18 o 
   5   5   9      123.21      136.31     27.97 o 
   7   5   9      274.83      250.63     40.87 o 
 -22   6   9       49.19       15.71     24.17 o 
 -20   6   9     1892.79     2021.15     61.17 o 
 -18   6   9     2702.76     2893.75     61.62 o 
 -16   6   9       80.24       57.16     18.56 o 
 -14   6   9     3337.88     3338.20     56.57 o 
 -12   6   9     7349.72     7583.28     87.27 o 
 -10   6   9      395.77      406.02     22.20 o 
  -8   6   9     1298.34     1311.93     29.57 o 
  -6   6   9     9237.11     9231.09     98.98 o 
  -4   6   9      878.63     1000.82     28.76 o 
  -2   6   9        5.71       11.52     13.94 o 
   0   6   9     2459.14     2560.36     68.35 o 
   2   6   9      830.81      813.93     45.55 o 
   4   6   9        0.54       15.75     23.01 o 
   6   6   9      334.95      349.84     38.12 o 
 -21   7   9      349.32      289.72     37.07 o 
 -19   7   9      292.21      339.78     32.62 o 
 -17   7   9       85.65       76.25     21.04 o 
 -15   7   9       49.20        4.48     17.67 o 
 -13   7   9      510.05      521.44     26.47 o 
 -11   7   9      289.28      254.80     21.20 o 
  -9   7   9      125.93      172.02     18.53 o 
  -7   7   9      169.07      129.00     18.70 o 
  -5   7   9        3.18       14.30     15.56 o 
  -3   7   9      377.68      331.04     25.46 o 
  -1   7   9       26.38       14.26     21.31 o 
   1   7   9      137.00      102.86     27.12 o 
   3   7   9       30.24       59.73     25.29 o 
   5   7   9        5.75        8.82     24.76 o 
 -20   8   9      315.58      254.33     40.12 o 
 -18   8   9     2013.93     2006.88     66.31 o 
 -16   8   9      726.42      787.87     44.66 o 
 -14   8   9      506.97      580.81     38.07 o 
 -12   8   9     2156.21     2098.03     52.88 o 
 -10   8   9      610.28      632.51     30.63 o 
  -8   8   9      430.69      329.17     25.57 o 
  -6   8   9     1465.65     1439.62     40.92 o 
  -4   8   9       48.63       61.99     17.86 o 
  -2   8   9       69.62       79.58     22.61 o 
   0   8   9      876.42      920.54     60.26 o 
   2   8   9       87.94      105.60     26.82 o 
   4   8   9      208.33      241.62     34.57 o 
 -19   9   9      596.86      588.48     44.86 o 
 -17   9   9      163.20      135.60     31.97 o 
 -15   9   9      333.37      286.51     32.94 o 
 -13   9   9      838.72      847.86     65.70 o 
 -11   9   9      733.66      765.65     37.18 o 
  -9   9   9      366.93      389.36     37.59 o 
  -7   9   9     1371.47     1294.76     51.56 o 
  -5   9   9     1747.94     1776.81     53.34 o 
  -3   9   9       40.16        8.36     22.52 o 
  -1   9   9      372.64      399.63     32.12 o 
   1   9   9      688.63      753.76     58.15 o 
   3   9   9       26.45       39.00     27.79 o 
 -16  10   9     1159.76     1177.42     56.72 o 
 -14  10   9      319.24      427.28     64.24 o 
 -12  10   9      263.17      242.55     31.75 o 
 -10  10   9     1129.41     1191.68     47.92 o 
  -8  10   9      993.15     1056.26     50.83 o 
  -6  10   9      253.95      320.23     40.69 o 
  -4  10   9      509.24      498.14     76.32 o 
  -2  10   9      672.69      761.44     63.76 o 
   0  10   9      103.00       91.49     41.31 o 
 -13  11   9       88.30       60.58     28.71 o 
 -11  11   9      126.11       47.19     28.05 o 
  -9  11   9     1955.09     2089.86     69.31 o 
  -7  11   9       23.53       11.88     25.59 o 
  -5  11   9       66.67       75.00     40.26 o 
  -3  11   9     2027.11     2241.41     74.88 o 
  -8  12   9        0.02        0.30     28.04 o 
 -24   0  10      846.64      932.74     71.13 o 
 -22   0  10      294.44      207.57     61.80 o 
 -20   0  10    10172.00    10280.42    169.64 o 
 -18   0  10     5467.29     5576.99    113.85 o 
 -16   0  10     3132.62     2996.13    103.18 o 
 -14   0  10     6888.01     6630.99    112.38 o 
 -12   0  10     9149.99     9563.99    129.12 o 
 -10   0  10     3623.62     3510.31     59.05 o 
  -8   0  10     8221.71     8761.10    140.11 o 
  -6   0  10    22406.23    23292.17    307.60 o 
  -4   0  10      853.09      742.13     48.05 o 
  -2   0  10     1885.26     1857.37     55.68 o 
   0   0  10    14547.28    14576.59    216.48 o 
   2   0  10      111.21      112.37     31.55 o 
   4   0  10      349.85      401.02     77.43 o 
   6   0  10     2608.98     2738.62    113.69 o 
 -25   1  10      109.87       75.78     35.65 o 
 -23   1  10     1176.39     1255.06     55.55 o 
 -21   1  10       49.30       49.80     22.15 o 
 -19   1  10     3220.84     3097.10     55.43 o 
 -17   1  10     3045.69     2961.38     51.21 o 
 -15   1  10       23.92       26.39     13.20 o 
 -13   1  10    23745.06    24157.15    206.51 o 
 -11   1  10      372.82      386.45     16.98 o 
  -9   1  10     3847.15     3748.77     42.98 o 
  -7   1  10    22628.63    23460.32    221.73 o 
  -5   1  10      275.24      179.84     16.75 o 
  -3   1  10     5891.14     5360.80     70.65 o 
  -1   1  10     3418.73     3563.07     56.90 o 
   1   1  10      906.36      799.19     29.90 o 
   3   1  10     2196.92     2127.45     53.13 o 
   5   1  10       89.88      162.08     27.92 o 
   7   1  10      229.74      208.13     42.33 o 
 -24   2  10     1143.13     1215.04     58.36 o 
 -22   2  10     2900.90     3012.05     78.46 o 
 -20   2  10       72.15       58.85     19.36 o 
 -18   2  10     2006.12     1763.28     59.91 o 
 -16   2  10     7841.28     7748.14     92.79 o 
 -14   2  10      201.12      164.97     17.76 o 
 -12   2  10      371.06      348.00     18.77 o 
 -10   2  10    21792.06    22462.13    179.72 o 
  -8   2  10     1230.40     1198.58     26.81 o 
  -6   2  10       11.68       27.09     14.26 o 
  -4   2  10    13849.32    13795.38    141.62 o 
  -2   2  10     2627.56     2473.25     45.88 o 
   0   2  10       91.33       85.01     15.24 o 
   2   2  10     2777.58     2909.13     61.36 o 
   4   2  10     1809.69     1733.97     62.06 o 
   6   2  10        3.22       20.99     21.97 o 
 -23   3  10      146.46      187.90     33.20 o 
 -21   3  10       14.26        3.42     25.22 o 
 -19   3  10        3.74        2.27     17.22 o 
 -17   3  10     2644.23     2606.65     49.25 o 
 -15   3  10     5088.17     4885.57     63.94 o 
 -13   3  10     1916.55     1837.88     36.18 o 
 -11   3  10     7976.40     7969.27     84.36 o 
  -9   3  10     7093.69     6939.23     82.83 o 
  -7   3  10     1608.15     1523.70     36.42 o 
  -5   3  10      843.47      771.29     27.88 o 
  -3   3  10     2625.20     2494.75     46.18 o 
  -1   3  10       90.91       99.71     15.58 o 
   1   3  10       23.69        6.16     15.24 o 
   3   3  10      108.67       88.58     21.77 o 
   5   3  10        5.98       32.06     21.65 o 
 -24   4  10        2.56        8.47     27.64 o 
 -22   4  10      337.86      275.96     30.50 o 
 -20   4  10      282.25      321.07     37.42 o 
 -18   4  10        4.05      -15.90     15.90 o 
 -16   4  10     2207.87     2167.27     43.32 o 
 -14   4  10     2326.04     2351.65     42.82 o 
 -12   4  10     1594.34     1550.40     34.06 o 
 -10   4  10     4904.18     4881.42     61.21 o 
  -8   4  10     4828.13     4942.63     62.27 o 
  -6   4  10     1030.52     1026.07     34.34 o 
  -4   4  10      886.76      846.84     29.35 o 
  -2   4  10      329.77      292.58     20.26 o 
   0   4  10      166.47      139.54     20.35 o 
   2   4  10      233.69      235.48     24.70 o 
   4   4  10        0.18        0.33     17.56 o 
   6   4  10        1.84       -1.09     21.96 o 
 -23   5  10      710.28      576.40     41.51 o 
 -21   5  10      586.80      685.07     40.86 o 
 -19   5  10        0.83       -8.64     18.97 o 
 -17   5  10     3375.43     3206.49     60.82 o 
 -15   5  10     5944.12     5882.24     75.30 o 
 -13   5  10      192.38      201.42     17.64 o 
 -11   5  10     5907.29     5532.73     68.77 o 
  -9   5  10     7092.30     7232.30     89.48 o 
  -7   5  10       30.94       31.30     12.36 o 
  -5   5  10     2021.73     1973.51     40.01 o 
  -3   5  10     4897.71     4901.89     69.80 o 
  -1   5  10       21.84       41.36     16.55 o 
   1   5  10      202.97      196.23     22.76 o 
   3   5  10     1410.37     1364.06     56.44 o 
   5   5  10        6.60       -3.51     23.69 o 
 -22   6  10      730.27      738.83     46.98 o 
 -20   6  10      504.45      388.84     33.48 o 
 -18   6  10      183.10      174.37     26.06 o 
 -16   6  10     1337.17     1279.80     40.50 o 
 -14   6  10     2735.87     2670.11     49.02 o 
 -12   6  10     5780.76     5992.00     75.11 o 
 -10   6  10      918.55      866.23     27.93 o 
  -8   6  10     1036.01     1030.77     39.16 o 
  -6   6  10     3745.21     3692.39     54.39 o 
  -4   6  10     1846.11     1690.58     72.61 o 
  -2   6  10      101.52       85.99     22.32 o 
   0   6  10      817.98      725.57     43.36 o 
   2   6  10      391.00      473.29     39.10 o 
   4   6  10      133.56      158.14     31.71 o 
 -21   7  10      754.77      746.45     47.49 o 
 -19   7  10     3638.12     4027.71     82.53 o 
 -17   7  10        1.34       30.77     18.97 o 
 -15   7  10      265.76      233.07     24.20 o 
 -13   7  10     7849.87     7985.19    109.31 o 
 -11   7  10       39.87       52.97     18.34 o 
  -9   7  10      171.89      200.54     27.51 o 
  -7   7  10     7779.17     8038.11    112.71 o 
  -5   7  10      655.31      746.02     33.53 o 
  -3   7  10      377.77      385.89     27.89 o 
  -1   7  10     3844.77     3913.35     97.61 o 
   1   7  10     1151.71     1179.35     60.00 o 
   3   7  10       43.51       81.62     26.54 o 
 -20   8  10     1037.79     1039.28     64.45 o 
 -18   8  10       70.32      129.78     28.85 o 
 -16   8  10      959.68     1074.02     48.17 o 
 -14   8  10     1104.37     1081.30     44.17 o 
 -12   8  10      824.81      887.60     34.67 o 
 -10   8  10     2447.17     2468.48     57.96 o 
  -8   8  10      383.43      256.55     24.88 o 
  -6   8  10     2824.33     2765.92     62.15 o 
  -4   8  10      328.61      333.99     27.21 o 
  -2   8  10       13.04        8.30     21.81 o 
   0   8  10     1341.37     1435.06     58.71 o 
   2   8  10       59.65       51.61     29.27 o 
 -19   9  10       45.31       40.13     28.58 o 
 -17   9  10     1603.83     1670.28     64.38 o 
 -15   9  10      314.24      412.76     36.82 o 
 -13   9  10      139.92      149.93     25.28 o 
 -11   9  10      779.00      746.91     42.26 o 
  -9   9  10     1072.09     1169.24     49.81 o 
  -7   9  10       54.63       66.15     22.49 o 
  -5   9  10      730.24      728.89     54.63 o 
  -3   9  10     1960.30     2324.78     80.70 o 
  -1   9  10       45.06       92.38     28.62 o 
   1   9  10       55.50       93.23     31.63 o 
 -16  10  10      672.29      825.61     53.80 o 
 -14  10  10        5.57        0.72     22.90 o 
 -12  10  10      414.34      383.85     35.26 o 
 -10  10  10     1342.03     1435.94     56.62 o 
  -8  10  10      131.31      126.12     26.35 o 
  -6  10  10       21.22        9.47     22.35 o 
  -4  10  10      661.32      621.24     55.29 o 
  -2  10  10      300.52      240.43     63.96 o 
 -13  11  10       49.01       69.15     33.04 o 
 -11  11  10       15.15       30.81     35.74 o 
  -9  11  10      161.58      144.41     29.88 o 
  -7  11  10      162.85      126.67     30.31 o 
  -5  11  10      197.27      183.52     41.22 o 
 -25   1  11      574.04      606.66     54.31 o 
 -23   1  11      270.08      277.26     33.39 o 
 -21   1  11     1926.05     1848.79     60.58 o 
 -19   1  11     2163.23     2203.61     60.47 o 
 -17   1  11      148.80      151.57     16.84 o 
 -15   1  11     1196.91     1148.92     30.62 o 
 -13   1  11     2256.55     2208.96     37.77 o 
 -11   1  11       54.13       55.20     12.34 o 
  -9   1  11     5128.92     5191.89     71.34 o 
  -7   1  11    12548.90    12628.13    133.98 o 
  -5   1  11     2985.75     2777.74     48.28 o 
  -3   1  11     2821.07     2819.25     49.88 o 
  -1   1  11     5562.98     5396.52     76.54 o 
   1   1  11      277.72      242.35     23.76 o 
   3   1  11       83.42      117.89     23.42 o 
   5   1  11      443.56      427.23     37.83 o 
 -24   2  11      101.82       61.83     29.15 o 
 -22   2  11        0.12      -26.60     26.60 o 
 -20   2  11     4797.10     4835.04     83.37 o 
 -18   2  11        6.36       -2.51     14.32 o 
 -16   2  11        1.06        5.41     12.49 o 
 -14   2  11    17023.73    17107.82    157.03 o 
 -12   2  11     3345.52     3407.26     47.72 o 
 -10   2  11     2204.09     2158.41     39.95 o 
  -8   2  11     6166.02     6149.23     80.58 o 
  -6   2  11      854.23      724.23     27.51 o 
  -4   2  11     5429.16     5337.46     72.73 o 
  -2   2  11      219.22      259.36     19.81 o 
   0   2  11      877.37      768.42     36.30 o 
   2   2  11      430.99      393.33     34.69 o 
   4   2  11       45.37       85.80     24.33 o 
 -23   3  11     2185.50     2215.19     85.44 o 
 -21   3  11       13.15      -18.24     18.24 o 
 -19   3  11       96.98       59.34     16.99 o 
 -17   3  11    11335.13    11350.68    136.06 o 
 -15   3  11      496.45      585.15     26.64 o 
 -13   3  11      515.93      456.57     21.37 o 
 -11   3  11    15025.74    15740.29    159.91 o 
  -9   3  11     3337.89     3188.95     50.08 o 
  -7   3  11      656.35      579.11     25.81 o 
  -5   3  11     8334.75     8440.33     99.28 o 
  -3   3  11     3137.43     2997.68     52.60 o 
  -1   3  11     1126.29     1072.96     34.00 o 
   1   3  11      862.69     1025.89     67.07 o 
   3   3  11      984.38     1037.64     42.10 o 
 -24   4  11     1239.89     1142.91     60.01 o 
 -22   4  11      568.22      626.32     42.70 o 
 -20   4  11      194.11      205.10     25.00 o 
 -18   4  11     4851.60     4838.90     73.22 o 
 -16   4  11     8103.63     8360.56    105.15 o 
 -14   4  11      291.59      297.46     18.79 o 
 -12   4  11     6522.38     6253.39     73.84 o 
 -10   4  11    16222.68    16370.16    166.39 o 
  -8   4  11     1887.30     1865.00     45.75 o 
  -6   4  11       84.42       71.88     14.72 o 
  -4   4  11     6354.91     6066.62     80.62 o 
  -2   4  11      227.67      286.60     21.07 o 
   0   4  11      338.80      287.05     29.71 o 
   2   4  11     2291.61     2244.82     58.82 o 
   4   4  11      182.31      160.07     31.06 o 
 -23   5  11      178.52      242.26     32.29 o 
 -21   5  11     1509.00     1447.68     50.66 o 
 -19   5  11     1370.31     1442.47     46.51 o 
 -17   5  11      333.82      341.42     24.17 o 
 -15   5  11     4056.68     4059.63     60.76 o 
 -13   5  11     6915.67     7292.68     85.28 o 
 -11   5  11      465.69      415.07     24.32 o 
  -9   5  11      384.85      340.30     22.78 o 
  -7   5  11     5946.87     5876.55     95.56 o 
  -5   5  11     1156.86     1111.08     35.75 o 
  -3   5  11      621.57      572.12     27.18 o 
  -1   5  11     1080.04     1022.03     38.56 o 
   1   5  11        9.19       33.60     24.64 o 
   3   5  11      218.43      199.56     32.58 o 
 -22   6  11      618.90      564.79     40.39 o 
 -20   6  11     1626.45     1817.78     57.07 o 
 -18   6  11       86.66       63.68     23.19 o 
 -16   6  11      404.02      372.26     23.36 o 
 -14   6  11     5051.36     5113.89     70.38 o 
 -12   6  11      820.09      754.89     30.59 o 
 -10   6  11      171.09      154.15     18.94 o 
  -8   6  11     3700.81     3624.85     61.19 o 
  -6   6  11     1813.15     1741.56     46.80 o 
  -4   6  11       23.47       18.40     16.86 o 
  -2   6  11     1391.12     1350.78     53.33 o 
   0   6  11     1481.71     1472.23     58.15 o 
   2   6  11       74.38      115.11     30.02 o 
 -21   7  11      121.73      152.52     38.88 o 
 -19   7  11      195.75      157.31     27.56 o 
 -17   7  11      191.30      262.61     28.73 o 
 -15   7  11       39.22       74.11     18.09 o 
 -13   7  11       26.31       31.06     17.55 o 
 -11   7  11      414.02      376.02     28.40 o 
  -9   7  11       26.08       32.20     17.87 o 
  -7   7  11      249.84      249.81     24.76 o 
  -5   7  11       48.18       76.71     18.91 o 
  -3   7  11       10.28       18.24     20.63 o 
  -1   7  11      193.75      233.72     33.20 o 
   1   7  11       30.28       39.37     27.13 o 
 -20   8  11      628.21      612.18     49.93 o 
 -18   8  11      446.41      553.66     42.38 o 
 -16   8  11        0.72      -19.25     19.25 o 
 -14   8  11      944.93      947.98     36.44 o 
 -12   8  11      780.08      792.84     37.36 o 
 -10   8  11      130.96      174.70     24.71 o 
  -8   8  11     1555.75     1529.04     48.50 o 
  -6   8  11     1580.38     1734.16     58.32 o 
  -4   8  11      571.95      605.44     54.91 o 
  -2   8  11     1263.86     1283.39     55.90 o 
   0   8  11      581.33      603.12     45.46 o 
 -17   9  11       10.18       49.03     26.95 o 
 -15   9  11      278.74      202.97     31.38 o 
 -13   9  11     1425.26     1412.08     69.28 o 
 -11   9  11        0.41       42.64     21.66 o 
  -9   9  11      105.23       80.48     23.36 o 
  -7   9  11     1022.19      992.66     59.80 o 
  -5   9  11       22.15       61.44     39.11 o 
  -3   9  11        2.96        9.09     23.26 o 
  -1   9  11      353.65      358.50     40.37 o 
 -16  10  11      714.36      830.25     50.08 o 
 -14  10  11       63.19       62.94     30.47 o 
 -12  10  11      241.57      231.58     31.58 o 
 -10  10  11     1345.71     1422.13     58.29 o 
  -8  10  11        0.25       34.49     24.23 o 
  -6  10  11      188.59      152.77     49.84 o 
  -4  10  11     1371.93     1507.63    132.50 o 
 -11  11  11     1537.88     1614.60     75.48 o 
  -9  11  11      319.37      364.26     50.72 o 
 -24   0  12      332.57      376.86     58.43 o 
 -22   0  12     1205.47     1112.29     53.41 o 
 -20   0  12     2654.32     2594.48     73.32 o 
 -18   0  12      432.16      350.50     32.41 o 
 -16   0  12     3954.62     3703.70     80.96 o 
 -14   0  12    22759.23    23342.46    306.98 o 
 -12   0  12      131.00      106.66     23.29 o 
 -10   0  12     1460.91     1512.57     55.86 o 
  -8   0  12    28119.52    29781.46    398.62 o 
  -6   0  12     1555.41     1381.77     65.99 o 
  -4   0  12      137.90      158.13     24.52 o 
  -2   0  12     9781.99    10184.72    170.51 o 
   0   0  12      687.37      465.15     37.61 o 
   2   0  12      460.92      413.75     49.89 o 
 -25   1  12       15.03       -6.41     26.20 o 
 -23   1  12       13.94       -0.88     29.76 o 
 -21   1  12     3682.14     3787.57     65.19 o 
 -19   1  12      129.66      115.61     28.34 o 
 -17   1  12     1590.52     1600.14     37.69 o 
 -15   1  12     5556.07     5611.18     72.87 o 
 -13   1  12     1287.48     1296.44     55.64 o 
 -11   1  12     4725.11     4587.05     69.10 o 
  -9   1  12     1335.54     1322.82     36.38 o 
  -7   1  12     2211.44     2025.69     46.91 o 
  -5   1  12     3709.50     3597.50     58.26 o 
  -3   1  12       27.43       67.47     15.84 o 
  -1   1  12     1239.61     1145.27     40.26 o 
   1   1  12      228.38      285.02     37.80 o 
   3   1  12        0.60       24.98     20.02 o 
 -24   2  12      893.05     1035.49     70.09 o 
 -22   2  12       51.80       37.52     19.62 o 
 -20   2  12       74.48       67.41     17.28 o 
 -18   2  12     5778.99     5820.09    110.16 o 
 -16   2  12     2008.00     1985.29     41.01 o 
 -14   2  12      260.74      233.91     17.40 o 
 -12   2  12     9793.30    10254.32    154.76 o 
 -10   2  12     4125.93     4119.43     69.42 o 
  -8   2  12       29.97       33.34     14.34 o 
  -6   2  12     5420.29     5387.37     74.27 o 
  -4   2  12     5803.68     5617.68     78.25 o 
  -2   2  12        1.73      -10.21     12.75 o 
   0   2  12      294.47      291.23     25.68 o 
   2   2  12      894.51      879.60     47.83 o 
 -23   3  12      870.54      947.92     43.79 o 
 -21   3  12      500.34      440.47     31.37 o 
 -19   3  12     2842.28     2974.29     55.97 o 
 -17   3  12     2454.03     2652.14     50.40 o 
 -15   3  12      152.30      141.39     16.17 o 
 -13   3  12      725.07      677.80     28.10 o 
 -11   3  12     2990.29     2917.28     99.46 o 
  -9   3  12       25.03        9.88     13.18 o 
  -7   3  12        4.56       11.40     13.46 o 
  -5   3  12      337.75      274.34     20.72 o 
  -3   3  12       79.50       65.71     15.59 o 
  -1   3  12        0.16       23.76     17.60 o 
   1   3  12      540.08      596.99     37.34 o 
   3   3  12      319.14      374.41     37.41 o 
 -24   4  12      349.33      414.27     49.80 o 
 -22   4  12      595.35      553.16     36.44 o 
 -20   4  12      443.57      484.45     32.08 o 
 -18   4  12     1064.07     1063.27     35.21 o 
 -16   4  12     2063.68     2179.05     45.54 o 
 -14   4  12      489.49      475.02     26.05 o 
 -12   4  12      781.27      798.85     30.67 o 
 -10   4  12      256.48      263.15     23.90 o 
  -8   4  12       47.77       49.21     14.93 o 
  -6   4  12      254.56      267.86     20.96 o 
  -4   4  12      121.71      141.91     17.95 o 
  -2   4  12        8.13       15.79     15.42 o 
   0   4  12      279.46      267.39     26.33 o 
   2   4  12      144.39      170.48     25.35 o 
 -23   5  12     1531.61     1594.32     57.10 o 
 -21   5  12       81.75      128.36     24.61 o 
 -19   5  12      962.86      871.28     39.02 o 
 -17   5  12     4044.29     4017.54     65.98 o 
 -15   5  12       63.58       71.51     16.88 o 
 -13   5  12      278.74      282.85     28.10 o 
 -11   5  12     6686.20     6508.69     87.56 o 
  -9   5  12      508.78      463.40     29.95 o 
  -7   5  12       57.80       27.24     16.25 o 
  -5   5  12     3005.95     2995.53     63.12 o 
  -3   5  12      514.82      447.00     29.07 o 
  -1   5  12       19.43       30.85     21.71 o 
   1   5  12      802.03      842.49     49.07 o 
 -22   6  12      161.60       98.78     29.26 o 
 -20   6  12     1311.22     1306.91     48.74 o 
 -18   6  12      220.04      173.47     24.87 o 
 -16   6  12       31.10       11.17     14.50 o 
 -14   6  12     1706.67     1729.41     44.49 o 
 -12   6  12      822.16      733.98     36.00 o 
 -10   6  12      649.35      595.48     33.12 o 
  -8   6  12      949.62      848.01     42.53 o 
  -6   6  12      560.52      558.29     31.97 o 
  -4   6  12      603.05      640.48     37.10 o 
  -2   6  12      647.72      692.82     43.75 o 
   0   6  12        0.03       -0.54     24.64 o 
 -21   7  12     1512.20     1589.83     64.35 o 
 -19   7  12      158.64      161.54     29.17 o 
 -17   7  12       69.00       82.25     20.94 o 
 -15   7  12     3421.29     3375.53     76.41 o 
 -13   7  12     1532.01     1736.86     49.88 o 
 -11   7  12       90.37       74.02     19.82 o 
  -9   7  12     4465.09     4275.65     91.22 o 
  -7   7  12     3708.19     3704.88    164.83 o 
  -5   7  12        6.21      -13.33     17.17 o 
  -3   7  12      972.90      843.90     84.94 o 
  -1   7  12     1740.29     1812.13     74.11 o 
 -20   8  12      430.93      476.75     45.75 o 
 -18   8  12      487.13      555.99     40.53 o 
 -16   8  12       87.15       79.16     25.82 o 
 -14   8  12     2038.30     2129.44     56.85 o 
 -12   8  12       92.42      106.29     21.45 o 
 -10   8  12       25.18       38.52     19.52 o 
  -8   8  12     1826.56     1920.08     62.80 o 
  -6   8  12        2.50       25.14     21.70 o 
  -4   8  12      235.56      219.80     32.08 o 
  -2   8  12      351.66      337.82     36.99 o 
 -17   9  12      612.39      659.83     63.26 o 
 -15   9  12       14.82       17.07     20.83 o 
 -13   9  12      621.74      613.18     54.73 o 
 -11   9  12     1981.32     2051.64     76.71 o 
  -9   9  12       78.94      103.23     34.23 o 
  -7   9  12      151.28      185.02     47.53 o 
  -5   9  12     1583.03     1662.94     73.55 o 
 -14  10  12       31.48       24.01     24.71 o 
 -12  10  12      488.17      458.85     55.78 o 
 -10  10  12      196.30      232.58     31.25 o 
  -8  10  12        0.13       64.86     31.84 o 
 -25   1  13       17.11       12.74     26.17 o 
 -23   1  13      163.06      120.83     23.38 o 
 -21   1  13     1340.72     1196.47     37.93 o 
 -19   1  13      379.21      353.03     23.36 o 
 -17   1  13     2030.41     1842.15     46.89 o 
 -15   1  13    10049.83    10220.80    150.28 o 
 -13   1  13     5244.28     5176.22     95.27 o 
 -11   1  13     2432.46     2295.93     53.41 o 
  -9   1  13     6449.90     6510.03     88.86 o 
  -7   1  13      832.45      818.49     32.77 o 
  -5   1  13       46.10       59.01     15.37 o 
  -3   1  13     1192.27     1149.63     36.06 o 
  -1   1  13      496.72      376.42     28.65 o 
   1   1  13        1.70       17.17     24.78 o 
 -24   2  13       30.66       15.30     21.45 o 
 -22   2  13     2014.93     1989.04     79.18 o 
 -20   2  13     1093.75     1067.96     41.24 o 
 -18   2  13      890.19      858.76     31.20 o 
 -16   2  13      924.16      885.70     34.12 o 
 -14   2  13      550.83      465.52     32.71 o 
 -12   2  13     2671.23     2552.49     78.19 o 
 -10   2  13      112.44      134.15     18.38 o 
  -8   2  13     3060.31     2936.60     55.70 o 
  -6   2  13      192.24      190.17     18.49 o 
  -4   2  13      160.90      252.66     36.83 o 
  -2   2  13     1600.81     1629.53     42.77 o 
   0   2  13        6.76        9.85     16.50 o 
 -23   3  13      248.40      256.55     28.69 o 
 -21   3  13       64.05       46.94     20.21 o 
 -19   3  13     3742.81     3613.82     62.43 o 
 -17   3  13     2009.27     2155.11     51.49 o 
 -15   3  13      644.44      533.52     28.12 o 
 -13   3  13     5285.37     5312.78     88.72 o 
 -11   3  13     5799.88     5966.03    129.47 o 
  -9   3  13     1480.95     1372.39     38.29 o 
  -7   3  13      586.66      634.16     29.25 o 
  -5   3  13     4011.04     3965.81     65.21 o 
  -3   3  13      169.22      186.18     20.22 o 
  -1   3  13       18.03       44.66     19.28 o 
   1   3  13     1376.62     1404.43     49.95 o 
 -24   4  13     2001.91     2113.44     71.51 o 
 -22   4  13        8.49      -18.67     18.67 o 
 -20   4  13      546.07      462.61     31.57 o 
 -18   4  13     4643.34     4732.12     72.72 o 
 -16   4  13       82.80       62.45     18.11 o 
 -14   4  13      449.06      417.74     30.09 o 
 -12   4  13     4658.90     4590.50     81.71 o 
 -10   4  13      156.30      115.94     20.19 o 
  -8   4  13      106.10      123.10     32.49 o 
  -6   4  13     4532.14     4423.07     71.61 o 
  -4   4  13     1219.01     1126.41     48.11 o 
  -2   4  13       36.58       16.69     18.77 o 
   0   4  13      779.19      925.68     42.16 o 
 -23   5  13      529.15      530.83     39.74 o 
 -21   5  13     1341.58     1513.55     50.98 o 
 -19   5  13      260.24      282.12     23.25 o 
 -17   5  13        9.69        8.15     16.78 o 
 -15   5  13     1826.57     1948.34     62.73 o 
 -13   5  13      552.25      521.35     33.11 o 
 -11   5  13      633.03      613.11     39.67 o 
  -9   5  13     1672.19     1634.16     48.37 o 
  -7   5  13       38.13       46.94     17.06 o 
  -5   5  13      456.44      439.74     27.44 o 
  -3   5  13     1007.70     1093.43     50.00 o 
  -1   5  13      386.17      378.66     36.96 o 
 -22   6  13     1341.31     1468.48     79.01 o 
 -20   6  13      243.62      277.72     29.18 o 
 -18   6  13      152.13      147.71     22.67 o 
 -16   6  13     2853.02     2859.60     59.14 o 
 -14   6  13     1489.14     1585.80     43.32 o 
 -12   6  13        2.91      -10.15     17.48 o 
 -10   6  13     2154.65     1802.89     76.84 o 
  -8   6  13     2924.51     2673.91    152.36 o 
  -6   6  13      160.51      133.99     29.33 o 
  -4   6  13      315.49      300.70     60.70 o 
  -2   6  13     1001.44     1113.28     54.45 o 
 -21   7  13        0.00       35.42     26.82 o 
 -19   7  13       14.03       17.01     25.66 o 
 -17   7  13      130.73       98.93     21.08 o 
 -15   7  13      143.97      163.08     23.58 o 
 -13   7  13       63.90       49.50     21.99 o 
 -11   7  13       39.92       17.39     20.24 o 
  -9   7  13       34.98       24.79     20.84 o 
  -7   7  13        1.36      -17.56     20.45 o 
  -5   7  13       27.56       -5.05     28.27 o 
  -3   7  13       25.52       41.06     36.76 o 
 -18   8  13      246.60      332.46     51.22 o 
 -16   8  13      705.08      693.29     38.40 o 
 -14   8  13     1863.58     1934.06     83.35 o 
 -12   8  13      556.11      591.48     41.81 o 
 -10   8  13      717.12      790.70     44.92 o 
  -8   8  13      834.90      841.77     46.63 o 
  -6   8  13      170.82      122.44     32.23 o 
  -4   8  13      181.54      251.53     62.76 o 
 -15   9  13      460.66      445.61     36.54 o 
 -13   9  13       15.80       47.30     28.72 o 
 -11   9  13       29.73       11.56     33.55 o 
  -9   9  13      315.98      285.39     41.72 o 
  -7   9  13       18.41       20.25     40.56 o 
 -24   0  14      537.21      482.69     59.64 o 
 -22   0  14     4898.30     4855.09    160.16 o 
 -20   0  14      181.95      210.45     30.94 o 
 -18   0  14      638.49      507.58     54.62 o 
 -16   0  14    13046.18    13343.46    264.57 o 
 -14   0  14     2367.92     2412.81     90.95 o 
 -12   0  14       29.71       13.35     27.39 o 
 -10   0  14     9354.90     9600.75    168.75 o 
  -8   0  14     1627.20     1434.93     85.80 o 
  -6   0  14     1736.52     1674.19     58.84 o 
  -4   0  14      382.82      447.66     37.64 o 
  -2   0  14      957.14      877.25     49.95 o 
 -23   1  14      419.13      392.03     30.93 o 
 -21   1  14      409.92      503.20     27.48 o 
 -19   1  14     1368.58     1486.78     46.24 o 
 -17   1  14       93.08       75.09     23.60 o 
 -15   1  14     1195.96     1156.04     47.68 o 
 -13   1  14     1747.61     1690.26     54.05 o 
 -11   1  14        1.00       -6.45     16.42 o 
  -9   1  14     2351.61     2361.88     51.53 o 
  -7   1  14      104.68      130.93     20.38 o 
  -5   1  14        3.19       15.95     14.64 o 
  -3   1  14     1453.49     1420.13     41.88 o 
  -1   1  14        3.62       27.84     18.75 o 
 -24   2  14      645.79      650.00     38.60 o 
 -22   2  14       59.62       39.12     17.08 o 
 -20   2  14     2391.16     2449.10     58.46 o 
 -18   2  14     3026.97     2934.57     97.54 o 
 -16   2  14        0.10       -7.48     18.51 o 
 -14   2  14     2226.74     2160.84     60.81 o 
 -12   2  14     6199.45     6227.61    108.25 o 
 -10   2  14       59.01       56.32     17.85 o 
  -8   2  14      115.39       77.07     17.61 o 
  -6   2  14     1950.19     1867.30     52.09 o 
  -4   2  14       11.77      -11.02     13.99 o 
  -2   2  14        7.64      -10.11     17.16 o 
 -23   3  14       13.43       -7.43     20.39 o 
 -21   3  14      206.09      192.07     21.92 o 
 -19   3  14      480.32      441.23     30.25 o 
 -17   3  14       11.01       15.24     19.32 o 
 -15   3  14        2.04        5.46     19.21 o 
 -13   3  14      514.74      478.51     31.59 o 
 -11   3  14      190.69      131.60     21.89 o 
  -9   3  14      126.87       99.99     19.70 o 
  -7   3  14     1825.29     1902.21     49.70 o 
  -5   3  14     1153.75     1189.05     38.38 o 
  -3   3  14      234.08      252.68     26.89 o 
  -1   3  14      188.07      263.11     36.32 o 
 -22   4  14       78.20       87.58     22.74 o 
 -20   4  14      169.03      145.86     23.37 o 
 -18   4  14      305.01      283.89     25.67 o 
 -16   4  14        8.17       49.92     20.58 o 
 -14   4  14       17.95       21.08     17.33 o 
 -12   4  14      761.79      802.90     38.30 o 
 -10   4  14      293.64      260.05     26.07 o 
  -8   4  14      523.02      531.20     35.62 o 
  -6   4  14      708.71      739.51     36.87 o 
  -4   4  14      222.46      173.98     23.24 o 
  -2   4  14      142.13      132.79     23.77 o 
 -21   5  14       95.87       43.43     24.91 o 
 -19   5  14     1546.40     1453.19     47.91 o 
 -17   5  14      581.88      511.20     30.98 o 
 -15   5  14      165.71      134.28     23.79 o 
 -13   5  14     2003.76     1985.48     56.27 o 
 -11   5  14      878.52      814.30     38.10 o 
  -9   5  14       67.28       66.22     20.42 o 
  -7   5  14     1614.31     1693.46     63.00 o 
  -5   5  14      867.28      928.41     47.91 o 
  -3   5  14       40.32       53.11     29.47 o 
 -20   6  14       49.20        3.19     23.29 o 
 -18   6  14      663.71      671.53     35.48 o 
 -16   6  14      459.03      478.07     35.98 o 
 -14   6  14       31.27       60.52     27.33 o 
 -12   6  14      613.86      557.35     47.29 o 
 -10   6  14      935.66      979.96     47.34 o 
  -8   6  14      518.63      528.29     40.26 o 
  -6   6  14       57.45       29.05     37.51 o 
  -4   6  14      476.20      567.91     48.58 o 
 -19   7  14        6.75       12.78     26.65 o 
 -17   7  14     1639.62     1549.72     54.14 o 
 -15   7  14     3674.80     3834.19    102.77 o 
 -13   7  14       42.07       60.91     23.15 o 
 -11   7  14      447.44      404.87     57.13 o 
  -9   7  14     2260.53     2376.29     71.10 o 
  -7   7  14        0.09        5.88     22.01 o 
  -5   7  14        0.14      -35.13     35.13 o 
 -18   8  14        8.12       -1.20     52.42 o 
 -16   8  14      739.85      802.12     48.44 o 
 -14   8  14        0.15       -9.78     25.09 o 
 -12   8  14      193.09      240.59     31.54 o 
 -10   8  14      335.17      288.66     33.88 o 
  -8   8  14       17.52       14.03     22.10 o 
 -23   1  15     2832.43     2895.37     68.04 o 
 -21   1  15     1741.28     1758.30     62.33 o 
 -19   1  15      533.30      504.90     38.57 o 
 -17   1  15     2806.55     2869.47     75.06 o 
 -15   1  15     1359.92     1337.19     51.25 o 
 -13   1  15        0.42       35.26     20.82 o 
 -11   1  15      866.30      963.46     39.70 o 
  -9   1  15     1449.05     1387.52     42.51 o 
  -7   1  15       18.97       14.66     15.28 o 
  -5   1  15      221.20      211.12     22.28 o 
  -3   1  15      393.19      407.11     31.94 o 
 -24   2  15       17.28       -7.20     23.37 o 
 -22   2  15      152.66      178.97     24.50 o 
 -20   2  15      147.28      125.37     27.04 o 
 -18   2  15      107.78       86.59     23.45 o 
 -16   2  15     2058.04     2041.70     62.44 o 
 -14   2  15        1.54       -1.04     18.50 o 
 -12   2  15      322.07      284.40     30.11 o 
 -10   2  15     2537.30     2537.59     61.51 o 
  -8   2  15       83.97       67.07     21.88 o 
  -6   2  15       12.89       13.85     17.64 o 
  -4   2  15     1023.63     1105.01     43.56 o 
 -23   3  15       27.60       14.94     23.66 o 
 -21   3  15      754.37      676.21     45.09 o 
 -19   3  15     2848.70     2884.55     77.38 o 
 -17   3  15       59.45       23.40     21.13 o 
 -15   3  15       75.60       38.07     21.82 o 
 -13   3  15     3837.77     3862.59    121.84 o 
 -11   3  15       15.87        1.35     18.79 o 
  -9   3  15        6.36       17.54     18.21 o 
  -7   3  15     2771.73     2804.12     60.03 o 
  -5   3  15      263.38      207.05     33.53 o 
 -22   4  15       66.07       36.43     23.64 o 
 -20   4  15     2044.79     2080.86     67.94 o 
 -18   4  15      502.48      505.45     37.76 o 
 -16   4  15        9.44        4.37     20.68 o 
 -14   4  15     3519.47     3480.97     75.13 o 
 -12   4  15     2388.90     2343.77     60.74 o 
 -10   4  15       35.81       12.74     21.21 o 
  -8   4  15     1165.89     1230.38     46.41 o 
  -6   4  15     1384.20     1450.16     46.85 o 
  -4   4  15       12.75       14.44     30.18 o 
 -21   5  15       16.91       15.91     23.00 o 
 -19   5  15      105.48       94.43     28.88 o 
 -17   5  15     1075.56     1045.54     52.65 o 
 -15   5  15      166.36      192.35     29.35 o 
 -13   5  15      234.02      237.35     27.68 o 
 -11   5  15     1089.52     1136.10     45.14 o 
  -9   5  15      971.87     1010.74     71.12 o 
  -7   5  15       12.17       48.28     31.75 o 
  -5   5  15      224.99      233.29     46.08 o 
 -20   6  15       81.48       76.53     35.45 o 
 -18   6  15      919.49      847.58     52.55 o 
 -16   6  15     1695.65     1833.81     71.55 o 
 -14   6  15      325.49      322.88     34.14 o 
 -12   6  15      382.18      331.72     34.30 o 
 -10   6  15     1151.72     1160.63     99.93 o 
  -8   6  15      104.40      117.00     28.45 o 
 -17   7  15       33.21       19.45     27.49 o 
 -15   7  15       47.97       62.59     25.40 o 
 -13   7  15       13.35       32.55     23.22 o 
 -11   7  15        3.90       27.43     23.38 o 
  -9   7  15        2.56       -3.98     21.64 o 
 -22   0  16     1595.35     1656.99     91.78 o 
 -20   0  16        7.34      -18.89     32.42 o 
 -18   0  16     1656.42     1651.00     86.18 o 
 -16   0  16     1495.01     1522.50     95.71 o 
 -14   0  16      338.91      262.10     45.29 o 
 -12   0  16      204.88      182.39     39.65 o 
 -10   0  16     2132.26     2220.48     77.89 o 
  -8   0  16       15.97       14.85     25.66 o 
  -6   0  16      340.94      380.57     39.06 o 
 -23   1  16      291.58      255.09     35.10 o 
 -21   1  16      247.21      195.68     31.60 o 
 -19   1  16       14.30       -8.58     22.60 o 
 -17   1  16     2080.57     2111.51     67.99 o 
 -15   1  16        3.78      -19.94     19.94 o 
 -13   1  16       12.53       -5.86     23.00 o 
 -11   1  16     1884.16     1896.62     61.41 o 
  -9   1  16        4.06       28.63     18.07 o 
  -7   1  16      333.25      344.04     30.29 o 
 -22   2  16      605.54      566.80     44.01 o 
 -20   2  16     1986.57     2011.92     96.35 o 
 -18   2  16       78.24      106.42     26.97 o 
 -16   2  16       73.27       74.46     23.39 o 
 -14   2  16     1992.66     2029.05     68.27 o 
 -12   2  16      175.72      198.73     37.42 o 
 -10   2  16        0.04       -6.77     19.42 o 
  -8   2  16     1139.72     1111.00     42.18 o 
  -6   2  16      609.95      555.09     35.67 o 
 -21   3  16      307.18      345.96     37.58 o 
 -19   3  16      546.49      498.49     57.34 o 
 -17   3  16      636.52      626.75     60.43 o 
 -15   3  16     1463.00     1315.99     53.93 o 
 -13   3  16     1162.87     1131.33     69.49 o 
 -11   3  16      356.20      261.32     39.79 o 
  -9   3  16      246.64      256.97     28.94 o 
  -7   3  16      167.68      125.91     28.55 o 
 -20   4  16      428.65      354.75     37.39 o 
 -18   4  16      597.63      609.30     50.92 o 
 -16   4  16      448.17      421.60     37.50 o 
 -14   4  16      593.80      623.27     42.37 o 
 -12   4  16      451.20      416.64     32.79 o 
 -10   4  16      126.15      109.17     23.88 o 
  -8   4  16      192.16      192.40     33.08 o 
 -19   5  16      886.31      918.10     50.30 o 
 -17   5  16      138.54      146.83     28.90 o 
 -15   5  16      983.78      900.36     47.79 o 
 -13   5  16     1165.10     1163.46     47.94 o 
 -11   5  16       70.96       74.90     22.01 o 
  -9   5  16      216.57      160.92     50.24 o 
 -18   6  16      416.73      398.51     42.47 o 
 -16   6  16      838.74      950.59     57.13 o 
 -14   6  16       24.98       -9.55     37.53 o 
 -12   6  16      149.45      164.95     29.76 o 
 -21   1  17       44.18       30.41     26.63 o 
 -19   1  17      376.95      321.23     39.95 o 
 -17   1  17      625.13      651.62     42.68 o 
 -15   1  17      104.68      130.58     28.35 o 
 -13   1  17      453.84      474.10     40.90 o 
 -11   1  17      919.42      976.62     62.75 o 
  -9   1  17      264.17      289.06     33.55 o 
 -20   2  17       25.89       32.62     27.35 o 
 -18   2  17     1484.63     1466.37     69.24 o 
 -16   2  17      358.14      345.19     35.48 o 
 -14   2  17       22.91       50.43     23.57 o 
 -12   2  17      736.52      737.28     47.34 o 
 -10   2  17       91.19       45.03     23.03 o 
 -21   3  17     1196.57     1221.14     63.69 o 
 -19   3  17      218.07      217.57     32.07 o 
 -17   3  17       15.83      -21.85     21.85 o 
 -15   3  17     1698.62     1767.63     75.80 o 
 -13   3  17      625.22      651.28     43.49 o 
 -11   3  17        6.71       20.01     21.32 o 
 -18   4  17        0.78      -23.41     24.19 o 
 -16   4  17      761.86      730.76     56.23 o 
 -14   4  17     1407.07     1467.51     58.74 o 
 -12   4  17       14.34       -0.62     21.95 o 
 -15   5  17        2.13        6.95     27.04 o 
 -18   0  18     1879.78     1913.90     97.84 o 
 -16   0  18      150.37      111.20     46.01 o 
 -14   0  18      381.80      350.94     53.73 o 
 -19   1  18      503.72      466.33     42.27 o 
 -17   1  18       56.41       73.23     27.57 o 
 -15   1  18      334.31      316.67     41.96 o 
 -18   2  18       86.71      100.08     27.06 o 
 -16   2  18      877.34      855.53     52.40 o 
                                                 
